# Supplementary material for: Functional analysis of CqPORB in the regulation of chlorophyll biosynthesis in Chenopodium quinoa
Source: Front Plant Sci. 2022 Dec 12;13:1083438. doi: 10.3389/fpls.2022.1083438 (PMC9791128; doi:10.3389/fpls.2022.1083438)
Supplement: Supplementary file 6 [file Table_2.xls]

## Sheet: SNP_index
Supplementary Table 2. List of the SNPs with C to T or G to A nucleotide acid change in nl6-35.
Chr	Position	Ref	Alt	Genotype	Index	Depth
Chr1	84259	C	T	0/1	0.535714	28
Chr1	115795	C	T	0/1	0.384615	13
Chr1	191215	C	T	0/1	0.777778	18
Chr1	316678	C	T	0/1	0.607143	28
Chr1	931445	C	T	0/1	0.466667	30
Chr1	931462	C	T	0/1	0.529412	34
Chr1	931572	C	T	0/1	0.473684	38
Chr1	931580	C	T	0/1	0.447368	38
Chr1	931662	G	A	0/1	0.44898	49
Chr1	931756	G	A	0/1	0.473684	57
Chr1	931831	C	T	0/1	0.469388	49
Chr1	2859694	C	T	0/1	0.4	10
Chr1	2925111	C	T	0/1	0.2	20
Chr1	3649085	C	T	0/1	0.25	32
Chr1	4948014	C	T	0/1	0.75	36
Chr1	6079956	C	T	0/1	0.59375	32
Chr1	6431876	C	T	0/1	0.576923	26
Chr1	6854779	C	T	0/1	0.52381	21
Chr1	7291345	C	T	0/1	0.4375	32
Chr1	7508949	G	A	0/1	0.25	32
Chr1	7803523	C	T	0/1	0.595745	47
Chr1	8139139	C	T	0/1	0.68	25
Chr1	8825408	C	T	0/1	0.434783	23
Chr1	9755610	C	T	0/1	0.481481	27
Chr1	10129915	C	T	0/1	0.434783	23
Chr1	10852532	C	T	0/1	0.575758	33
Chr1	10860836	C	T	0/1	0.2	10
Chr1	11571534	C	T	0/1	0.72	25
Chr1	12386907	G	A	0/1	0.333333	48
Chr1	14055528	G	A	0/1	0.454545	11
Chr1	14225339	C	T	0/1	0.333333	12
Chr1	14272894	C	T	0/1	0.354167	48
Chr1	14272897	G	A	0/1	0.346939	49
Chr1	14272912	C	T	0/1	0.416667	48
Chr1	14272959	C	T	0/1	0.411765	51
Chr1	14273001	C	T	0/1	0.407407	54
Chr1	14273008	C	T	0/1	0.354167	48
Chr1	14273011	G	A	0/1	0.333333	45
Chr1	14273012	C	T	0/1	0.333333	45
Chr1	14273026	G	A	0/1	0.369565	46
Chr1	14273104	C	T	0/1	0.393443	61
Chr1	14273114	G	A	0/1	0.4	55
Chr1	14273136	C	T	0/1	0.327273	55
Chr1	14273147	G	A	0/1	0.350877	57
Chr1	14750194	C	T	0/1	0.555556	27
Chr1	14851710	C	T	0/1	0.214286	28
Chr1	15168918	C	T	0/1	0.285714	21
Chr1	16181117	G	A	0/1	0.448276	29
Chr1	16189140	G	A	0/1	0.681818	22
Chr1	16276986	C	T	0/1	0.380952	21
Chr1	16751836	C	T	0/1	0.514286	35
Chr1	16845338	G	A	0/1	0.222222	9
Chr1	17206390	C	T	0/1	0.2	15
Chr1	18211757	G	A	0/1	0.535714	28
Chr1	18457737	C	T	0/1	0.289474	38
Chr1	18457801	G	A	0/1	0.233333	30
Chr1	18609572	G	A	0/1	0.25	32
Chr1	18609582	C	T	0/1	0.241379	29
Chr1	18609731	G	A	0/1	0.307692	26
Chr1	18609752	C	T	0/1	0.296296	27
Chr1	18609756	C	T	0/1	0.296296	27
Chr1	18609761	C	T	0/1	0.285714	28
Chr1	18610166	C	T	0/1	0.254902	51
Chr1	18610213	G	A	0/1	0.288889	45
Chr1	18610231	C	T	0/1	0.272727	44
Chr1	18610233	G	A	0/1	0.272727	44
Chr1	18610241	C	T	0/1	0.255814	43
Chr1	18610409	C	T	0/1	0.305556	36
Chr1	18816063	G	A	0/1	0.25	44
Chr1	19070615	C	T	0/1	0.702703	37
Chr1	19299965	C	T	0/1	0.458333	24
Chr1	19533951	G	A	0/1	0.258065	31
Chr1	19534067	G	A	0/1	0.282609	46
Chr1	19534124	G	A	0/1	0.162162	37
Chr1	19534131	G	A	0/1	0.166667	36
Chr1	19822894	C	T	0/1	0.387097	31
Chr1	20822576	C	T	0/1	0.2	45
Chr1	21590555	C	T	0/1	0.482759	29
Chr1	21776233	C	T	0/1	0.5	38
Chr1	21893329	C	T	0/1	0.538462	26
Chr1	22435230	G	A	0/1	0.35	40
Chr1	22435322	G	A	0/1	0.354167	48
Chr1	22435378	G	A	0/1	0.238095	42
Chr1	23426732	G	A	0/1	0.416667	24
Chr1	23518764	C	T	0/1	0.818182	11
Chr1	23682516	G	A	0/1	0.230769	26
Chr1	23682524	G	A	0/1	0.192308	26
Chr1	27376894	C	T	0/1	0.444444	18
Chr1	27512373	C	T	0/1	0.4375	32
Chr1	27842543	C	T	0/1	0.484848	33
Chr1	28294157	C	T	0/1	0.6	25
Chr1	28500724	C	T	0/1	0.352941	34
Chr1	29818245	G	A	0/1	0.3125	32
Chr1	29818278	C	T	0/1	0.288889	45
Chr1	30370148	G	A	0/1	0.488372	43
Chr1	31890152	C	T	0/1	0.222222	36
Chr1	31890169	G	A	0/1	0.25	36
Chr1	31890307	G	A	0/1	0.25	40
Chr1	31890346	G	A	0/1	0.2	40
Chr1	31890355	G	A	0/1	0.222222	36
Chr1	31890407	C	T	0/1	0.166667	36
Chr1	33469970	G	A	0/1	0.470588	17
Chr1	33566184	G	A	1/1	1	41
Chr1	36367323	C	T	0/1	0.3	10
Chr1	36974703	G	A	0/1	0.655172	29
Chr1	37058110	G	A	0/1	0.3	20
Chr1	37681950	C	T	0/1	0.639535	86
Chr1	37684786	G	A	0/1	0.361111	36
Chr1	37684805	G	A	0/1	0.451613	31
Chr1	37685140	C	T	0/1	0.611111	54
Chr1	37685167	G	A	0/1	0.551724	58
Chr1	38150652	C	T	0/1	0.230769	13
Chr1	38913701	C	T	0/1	0.521739	23
Chr1	39095407	C	T	0/1	0.666667	21
Chr1	39247916	C	T	0/1	0.444444	27
Chr1	39360596	C	T	0/1	0.516129	31
Chr1	41312740	C	T	0/1	0.27907	43
Chr1	41312977	C	T	0/1	0.314286	35
Chr1	41375925	G	A	0/1	0.171429	35
Chr1	41375941	G	A	0/1	0.264706	34
Chr1	41375979	C	T	0/1	0.294118	34
Chr1	41375982	C	T	0/1	0.294118	34
Chr1	41376010	G	A	0/1	0.314286	35
Chr1	41376022	G	A	0/1	0.305556	36
Chr1	41376068	C	T	0/1	0.341463	41
Chr1	41376099	C	T	0/1	0.357143	42
Chr1	41376121	C	T	0/1	0.372093	43
Chr1	41376169	G	A	0/1	0.347826	46
Chr1	41376205	C	T	0/1	0.348837	43
Chr1	41376209	C	T	0/1	0.333333	45
Chr1	41376232	G	A	0/1	0.285714	42
Chr1	41402395	G	A	0/1	0.416667	12
Chr1	41433024	C	T	0/1	0.56	25
Chr1	41869651	C	T	0/1	0.444444	18
Chr1	42210591	C	T	0/1	0.363636	22
Chr1	42218277	C	T	0/1	0.4	40
Chr1	42218286	G	A	0/1	0.372093	43
Chr1	42218322	C	T	0/1	0.395833	48
Chr1	42218364	C	T	0/1	0.428571	49
Chr1	42218454	C	T	0/1	0.333333	39
Chr1	42218455	C	T	0/1	0.333333	39
Chr1	42218548	C	T	0/1	0.25	52
Chr1	42351806	C	T	0/1	0.428571	21
Chr1	43595923	C	T	0/1	0.416667	24
Chr1	45281048	C	T	0/1	0.46875	32
Chr1	45414165	G	A	1/1	1	20
Chr1	46037740	C	T	0/1	0.466667	15
Chr1	46802614	G	A	0/1	0.257143	35
Chr1	47232528	C	T	0/1	0.294118	17
Chr1	47372522	G	A	0/1	0.625	24
Chr1	48162693	C	T	0/1	0.470588	17
Chr1	49267258	G	A	0/1	0.545455	33
Chr1	50112113	G	A	0/1	0.538462	39
Chr1	50679613	G	A	0/1	0.615385	26
Chr1	51423914	G	A	0/1	0.428571	28
Chr1	52756475	C	T	0/1	0.296296	27
Chr1	52756651	C	T	0/1	0.357143	42
Chr1	52756671	G	A	0/1	0.372093	43
Chr1	52756676	C	T	0/1	0.386364	44
Chr1	52756871	C	T	0/1	0.422222	45
Chr1	53229560	G	A	0/1	0.16	25
Chr1	53229612	G	A	0/1	0.21875	32
Chr1	53229842	C	T	0/1	0.2	30
Chr1	53229850	C	T	0/1	0.21875	32
Chr1	53421711	C	T	0/1	0.217391	138
Chr1	53421923	C	T	0/1	0.238806	67
Chr1	53428440	G	A	0/1	0.235294	34
Chr1	53428539	C	T	0/1	0.230769	52
Chr1	53428719	G	A	0/1	0.291667	24
Chr1	53429027	C	T	0/1	0.321429	28
Chr1	53429685	C	T	0/1	0.2	45
Chr1	53429960	C	T	0/1	0.254545	110
Chr1	53430428	G	A	0/1	0.48	50
Chr1	53442527	G	A	0/1	0.242857	70
Chr1	53468918	C	T	0/1	0.333333	48
Chr1	53473363	G	A	0/1	0.480769	52
Chr1	53473617	C	T	0/1	0.295455	44
Chr1	53473637	G	A	0/1	0.27027	37
Chr1	53474353	C	T	0/1	0.356164	73
Chr1	53474408	G	A	0/1	0.359375	64
Chr1	53474443	G	A	0/1	0.222222	54
Chr1	53984405	G	A	0/1	0.333333	33
Chr1	55713957	C	T	0/1	0.444444	18
Chr1	56279860	G	A	0/1	0.4	15
Chr1	57324351	G	A	0/1	0.388889	18
Chr1	59098615	G	A	0/1	0.210526	19
Chr1	59188658	G	A	0/1	0.36	25
Chr1	59249873	G	A	0/1	0.645161	31
Chr1	59419808	G	A	0/1	0.205128	39
Chr1	59739416	C	T	0/1	0.212121	33
Chr1	59739419	G	A	0/1	0.181818	33
Chr1	59739425	G	A	0/1	0.1875	32
Chr1	59739472	G	A	0/1	0.244444	45
Chr1	59739534	G	A	0/1	0.318182	44
Chr1	59739573	C	T	0/1	0.244444	45
Chr1	59944452	C	T	0/1	0.384615	26
Chr1	61409335	G	A	0/1	0.304348	23
Chr1	61644129	G	A	0/1	0.354839	31
Chr1	61899843	C	T	0/1	0.3	10
Chr1	61946897	C	T	0/1	0.219512	41
Chr1	62120421	G	A	0/1	0.461538	26
Chr1	62281360	G	A	0/1	0.53125	32
Chr1	62702667	G	A	0/1	0.15	40
Chr1	62702741	C	T	0/1	0.206897	29
Chr1	62702774	C	T	0/1	0.241379	29
Chr1	62968812	G	A	0/1	0.575758	33
Chr1	63128743	C	T	0/1	0.25	12
Chr1	63157269	G	A	0/1	0.333333	54
Chr1	63157297	C	T	0/1	0.27451	51
Chr1	63290356	G	A	0/1	0.555556	18
Chr1	63322176	C	T	0/1	0.289474	38
Chr1	63322339	C	T	0/1	0.25	36
Chr1	63778050	G	A	0/1	0.333333	18
Chr1	64060647	G	A	0/1	0.535714	28
Chr1	64615296	G	A	0/1	0.512195	41
Chr1	64780447	G	A	0/1	0.518519	27
Chr1	64801988	G	A	0/1	0.410256	39
Chr1	65004932	C	T	0/1	0.28	50
Chr1	65005018	C	T	0/1	0.372093	43
Chr1	65075184	C	T	1/1	1	16
Chr1	67552514	G	A	0/1	0.451613	31
Chr1	67588099	G	A	0/1	0.75	16
Chr1	67756617	G	A	0/1	0.405405	37
Chr1	67997615	G	A	0/1	0.538462	26
Chr1	68192029	C	T	0/1	0.229508	61
Chr1	68192069	G	A	0/1	0.303571	56
Chr1	68192074	C	T	0/1	0.326923	52
Chr1	68192118	C	T	0/1	0.292683	41
Chr1	68522523	C	T	0/1	0.434783	46
Chr1	68522646	C	T	0/1	0.347826	46
Chr1	68534556	C	T	0/1	0.333333	51
Chr1	68534578	G	A	0/1	0.288462	52
Chr1	68534580	G	A	0/1	0.26	50
Chr1	68534613	G	A	0/1	0.23913	46
Chr1	68534806	C	T	0/1	0.25	32
Chr1	69507407	G	A	0/1	0.333333	18
Chr1	69507431	G	A	0/1	0.25	20
Chr1	69581759	G	A	0/1	0.464286	28
Chr1	69791120	G	A	0/1	0.583333	12
Chr1	70184766	G	A	0/1	0.441176	34
Chr1	70466301	G	A	0/1	0.416667	24
Chr1	70556627	G	A	0/1	0.578947	19
Chr1	71007216	C	T	0/1	0.28	25
Chr1	71597664	G	A	0/1	0.16129	31
Chr1	71597723	C	T	0/1	0.21875	32
Chr1	71597906	C	T	0/1	0.210526	38
Chr1	72187142	G	A	0/1	0.521739	23
Chr1	72812235	C	T	0/1	0.548387	31
Chr1	73119548	C	T	0/1	0.428571	14
Chr1	74006206	G	A	0/1	0.6	40
Chr1	74006680	G	A	0/1	0.571429	21
Chr1	74750239	G	A	0/1	0.541667	24
Chr1	74938801	C	T	0/1	0.5	34
Chr1	74951946	C	T	0/1	0.142857	21
Chr1	75503728	G	A	0/1	0.416667	24
Chr1	75573297	G	A	1/1	1	25
Chr1	76926125	G	A	0/1	0.703704	27
Chr1	77114510	C	T	0/1	0.612903	31
Chr1	78034992	G	A	0/1	0.4	10
Chr1	79584020	G	A	0/1	0.571429	21
Chr1	80085645	G	A	0/1	0.2	15
Chr1	81437341	G	A	0/1	0.363636	11
Chr1	81892519	G	A	0/1	0.366667	30
Chr1	82789700	C	T	0/1	0.176471	17
Chr1	82902507	G	A	0/1	0.714286	28
Chr2	1779114	G	A	0/1	0.56	25
Chr2	1813750	C	T	0/1	0.130435	23
Chr2	4954442	G	A	0/1	0.307692	13
Chr2	5465808	G	A	0/1	0.2	15
Chr2	5619069	C	T	0/1	0.583333	24
Chr2	6179241	G	A	0/1	0.333333	15
Chr2	6179376	G	A	0/1	0.560976	41
Chr2	6179479	G	A	0/1	0.625	40
Chr2	6179560	G	A	0/1	0.4	30
Chr2	6179699	G	A	0/1	0.466667	45
Chr2	6179705	G	A	0/1	0.465116	43
Chr2	6179706	C	T	0/1	0.465116	43
Chr2	6179877	C	T	0/1	0.387755	49
Chr2	6180259	C	T	0/1	0.428571	35
Chr2	6180302	G	A	0/1	0.612903	31
Chr2	6180333	C	T	0/1	0.40625	32
Chr2	6180350	C	T	0/1	0.441176	34
Chr2	6180504	G	A	0/1	0.321429	28
Chr2	6533886	G	A	0/1	0.5625	16
Chr2	7082155	G	A	0/1	0.458333	24
Chr2	8259274	G	A	1/1	0.961538	26
Chr2	8532065	C	T	0/1	0.25	8
Chr2	9341874	G	A	0/1	0.633333	30
Chr2	10734501	G	A	0/1	0.545455	33
Chr2	11643716	G	A	0/1	0.589744	39
Chr2	14508517	G	A	0/1	0.540541	37
Chr2	15529209	C	T	0/1	0.477273	44
Chr2	18166549	C	T	0/1	0.214286	14
Chr2	19443521	G	A	0/1	0.363636	11
Chr2	19840122	G	A	0/1	0.633333	30
Chr2	20055636	C	T	0/1	0.214286	14
Chr2	20371740	G	A	0/1	0.371429	35
Chr2	21641379	G	A	0/1	0.588235	17
Chr2	22219112	G	A	0/1	0.53125	32
Chr2	23548681	G	A	0/1	0.340909	44
Chr2	26766943	C	T	0/1	0.515152	33
Chr2	27052000	C	T	0/1	0.52381	21
Chr2	29073262	G	A	0/1	0.25	24
Chr2	29389775	G	A	0/1	0.525	40
Chr2	30386744	G	A	0/1	0.676471	34
Chr2	30593003	C	T	0/1	0.527778	36
Chr2	30920931	G	A	0/1	0.24	25
Chr2	30998042	G	A	0/1	0.5	24
Chr2	31652754	G	A	0/1	0.392857	28
Chr2	32025921	G	A	0/1	0.454545	22
Chr2	32996417	C	T	0/1	0.461538	13
Chr2	33406461	G	A	0/1	0.59375	32
Chr2	34099623	G	A	0/1	0.629032	62
Chr2	34100315	G	A	0/1	0.764045	89
Chr2	34101426	C	T	0/1	0.755102	147
Chr2	34102905	G	A	0/1	0.147059	68
Chr2	34103023	G	A	0/1	0.574074	54
Chr2	34103057	G	A	0/1	0.238095	63
Chr2	34899192	C	T	0/1	0.4	15
Chr2	34899199	G	A	0/1	0.307692	13
Chr2	38685165	G	A	0/1	0.166667	30
Chr2	38685375	C	T	0/1	0.217391	23
Chr2	39084403	C	T	0/1	0.40625	32
Chr2	39893152	C	T	0/1	0.421053	38
Chr2	41204989	C	T	0/1	0.482759	29
Chr2	41261557	C	T	0/1	0.5	24
Chr2	43132568	G	A	0/1	0.606061	33
Chr2	43772851	C	T	0/1	0.233333	30
Chr2	43772859	C	T	0/1	0.2	30
Chr2	44268339	G	A	0/1	0.243243	37
Chr2	44268494	C	T	0/1	0.294118	34
Chr2	44268526	C	T	0/1	0.272727	33
Chr2	45272110	C	T	0/1	0.428571	21
Chr2	45300506	G	A	0/1	0.368421	19
Chr2	45978623	C	T	0/1	0.62963	54
Chr2	46808504	G	A	0/1	0.595238	42
Chr2	47674003	C	T	0/1	0.166667	30
Chr2	47674007	G	A	0/1	0.172414	29
Chr2	47883849	G	A	0/1	0.551724	29
Chr2	48043770	G	A	0/1	0.657895	38
Chr2	48189946	G	A	0/1	0.565217	23
Chr2	48649470	G	A	0/1	0.25	8
Chr2	50754605	G	A	0/1	0.535714	28
Chr2	51616985	G	A	0/1	0.307692	52
Chr2	51617026	G	A	0/1	0.363636	55
Chr2	51617083	G	A	0/1	0.317073	41
Chr2	51617106	G	A	0/1	0.369565	46
Chr2	51617183	G	A	0/1	0.440678	59
Chr2	51617194	C	T	0/1	0.393443	61
Chr2	51617195	G	A	0/1	0.396825	63
Chr2	51617439	G	A	0/1	0.443038	79
Chr2	51617465	G	A	0/1	0.382353	68
Chr2	51617467	C	T	0/1	0.376812	69
Chr2	51617488	G	A	0/1	0.472222	72
Chr2	51617675	G	A	0/1	0.508772	57
Chr2	51617785	C	T	0/1	0.428571	49
Chr2	51617942	G	A	0/1	0.32	50
Chr2	51617946	C	T	0/1	0.306122	49
Chr2	51618016	C	T	0/1	0.5	62
Chr2	51618029	C	T	0/1	0.464286	56
Chr2	51618152	C	T	0/1	0.424242	66
Chr2	51618162	C	T	0/1	0.409091	66
Chr2	51618189	C	T	0/1	0.430769	65
Chr2	51618259	C	T	0/1	0.385965	57
Chr2	51618302	G	A	0/1	0.518519	54
Chr2	51618317	G	A	0/1	0.474576	59
Chr2	51618565	C	T	0/1	0.55	60
Chr2	51618613	C	T	0/1	0.44	50
Chr2	51618620	G	A	0/1	0.45283	53
Chr2	51618695	G	A	0/1	0.478261	46
Chr2	51618823	C	T	0/1	0.433962	53
Chr2	51618841	C	T	0/1	0.423077	52
Chr2	51618852	G	A	0/1	0.384615	52
Chr2	51618864	C	T	0/1	0.392157	51
Chr2	51618998	G	A	0/1	0.446429	56
Chr2	51619074	G	A	0/1	0.389831	59
Chr2	51619276	G	A	0/1	0.418605	43
Chr2	51619281	G	A	0/1	0.418605	43
Chr2	51619319	C	T	0/1	0.242424	33
Chr2	51619357	G	A	0/1	0.305556	36
Chr2	51619366	G	A	0/1	0.323529	34
Chr2	51619385	G	A	0/1	0.28125	32
Chr2	51619544	C	T	0/1	0.275862	29
Chr2	52222410	G	A	0/1	0.153846	13
Chr2	52574307	G	A	0/1	0.692308	26
Chr2	52722480	G	A	0/1	0.266667	30
Chr2	52722500	G	A	0/1	0.225806	31
Chr2	52829385	G	A	0/1	0.64	25
Chr2	53223723	G	A	0/1	0.222222	9
Chr2	53426846	G	A	0/1	0.21875	32
Chr2	53426863	G	A	0/1	0.21875	32
Chr2	53426885	C	T	0/1	0.2	35
Chr2	54493233	G	A	0/1	0.5	28
Chr2	55063629	G	A	0/1	0.375	32
Chr2	55258346	G	A	0/1	0.484848	33
Chr2	55323714	G	A	0/1	0.2	20
Chr2	56772386	G	A	0/1	0.324324	37
Chr2	57245907	G	A	0/1	0.444444	27
Chr2	57451859	C	T	0/1	0.275	40
Chr2	57451870	G	A	0/1	0.285714	42
Chr2	57451874	C	T	0/1	0.292683	41
Chr2	57452039	C	T	0/1	0.177778	45
Chr2	59174460	G	A	0/1	0.190476	21
Chr2	59809392	C	T	0/1	0.257143	35
Chr2	59809421	C	T	0/1	0.263158	38
Chr2	59903115	G	A	0/1	0.457143	35
Chr2	60959819	G	A	0/1	0.555556	27
Chr2	63095088	G	A	1/1	0.333333	15
Chr2	63119044	C	T	0/1	0.285714	14
Chr2	64884233	G	A	0/1	0.25	16
Chr2	65128032	G	A	0/1	0.325	40
Chr2	65384115	G	A	0/1	0.59375	32
Chr2	66277765	G	A	0/1	0.3125	16
Chr2	66462993	G	A	0/1	0.227273	22
Chr2	66986302	C	T	0/1	0.484848	33
Chr2	67077480	C	T	0/1	0.6875	32
Chr2	67595737	C	T	0/1	0.222222	18
Chr2	67670830	C	T	0/1	0.583333	36
Chr2	68376044	C	T	0/1	0.217391	23
Chr2	68641428	G	A	0/1	0.277778	36
Chr2	68641432	C	T	0/1	0.272727	33
Chr2	68641450	G	A	0/1	0.28125	32
Chr2	68735379	C	T	0/1	0.53125	32
Chr2	68915265	C	T	0/1	0.238095	21
Chr2	69904037	G	A	0/1	0.166667	18
Chr2	70130071	C	T	0/1	0.576923	26
Chr2	71171997	C	T	0/1	0.285714	14
Chr2	71771389	C	T	0/1	0.235294	17
Chr2	72844255	C	T	0/1	0.466667	30
Chr2	72955821	C	T	0/1	0.655172	29
Chr2	73203878	C	T	0/1	0.571429	14
Chr2	78818695	G	A	0/1	0.542857	35
Chr2	79275143	C	T	0/1	0.430769	65
Chr2	79275220	G	A	0/1	0.467742	62
Chr2	79276343	C	T	0/1	0.432432	37
Chr2	79276463	C	T	0/1	0.264706	34
Chr3	136186	G	A	1/1	0.8	10
Chr3	1748861	G	A	0/1	0.666667	18
Chr3	1983540	G	A	0/1	0.423077	26
Chr3	2360439	C	T	1/1	1	19
Chr3	3307225	C	T	0/1	0.633333	30
Chr3	3489749	C	T	0/1	0.642857	28
Chr3	4410273	G	A	0/1	0.181818	22
Chr3	4608124	G	A	0/1	0.5	18
Chr3	5003389	C	T	0/1	0.2	15
Chr3	5138474	G	A	0/1	0.206897	29
Chr3	5408434	G	A	0/1	0.666667	15
Chr3	5706625	G	A	0/1	0.2	20
Chr3	8622210	G	A	1/1	0.5	14
Chr3	9261776	C	T	0/1	0.333333	9
Chr3	9261781	C	T	0/1	0.4	10
Chr3	9609363	G	A	0/1	0.3	40
Chr3	9609426	G	A	0/1	0.428571	49
Chr3	9609502	C	T	0/1	0.333333	33
Chr3	9609585	G	A	0/1	0.521739	46
Chr3	9609594	C	T	0/1	0.466667	45
Chr3	9610568	G	A	0/1	0.588235	34
Chr3	9610665	G	A	0/1	0.447368	38
Chr3	9610819	G	A	0/1	0.5	52
Chr3	9610936	C	T	0/1	0.477273	44
Chr3	9611233	G	A	0/1	0.491525	59
Chr3	9611363	C	T	0/1	0.617647	34
Chr3	9611429	C	T	0/1	0.666667	33
Chr3	9611644	C	T	0/1	0.222222	18
Chr3	9611655	G	A	0/1	0.222222	18
Chr3	9612257	C	T	0/1	0.375	48
Chr3	9612381	C	T	0/1	0.209302	43
Chr3	9612382	G	A	0/1	0.214286	42
Chr3	9612396	G	A	0/1	0.209302	43
Chr3	9663014	G	A	0/1	0.40625	32
Chr3	12418754	C	T	0/1	0.210526	19
Chr3	12504591	G	A	0/1	0.515152	33
Chr3	12711227	G	A	0/1	0.533333	30
Chr3	12734948	G	A	0/1	0.351351	37
Chr3	12735010	G	A	0/1	0.317073	41
Chr3	16633255	C	T	0/1	0.5625	32
Chr3	18171488	C	T	0/1	0.357143	14
Chr3	19234919	C	T	1/1	1	22
Chr3	19565187	C	T	0/1	0.538462	13
Chr3	19981043	C	T	0/1	0.470588	34
Chr3	20085282	G	A	0/1	0.285714	21
Chr3	20807596	C	T	0/1	0.454545	11
Chr3	20867472	C	T	0/1	0.25	28
Chr3	21276598	G	A	0/1	0.263158	38
Chr3	21277191	C	T	0/1	0.354839	62
Chr3	21277216	G	A	0/1	0.32	50
Chr3	21277734	G	A	0/1	0.254902	51
Chr3	21277745	C	T	0/1	0.309091	55
Chr3	21278418	G	A	0/1	0.289474	76
Chr3	21278433	G	A	0/1	0.313253	83
Chr3	21280548	C	T	0/1	0.45	40
Chr3	21280773	G	A	0/1	0.25	52
Chr3	21281318	G	A	0/1	0.277778	54
Chr3	21935748	C	T	0/1	0.612903	31
Chr3	22135994	C	T	0/1	0.263158	19
Chr3	23173405	C	T	0/1	0.5	28
Chr3	23420430	C	T	0/1	0.416667	24
Chr3	23878444	G	A	0/1	0.230769	13
Chr3	25103372	C	T	0/1	0.566667	30
Chr3	27669013	G	A	0/1	0.230769	13
Chr3	29133185	C	T	0/1	0.578947	19
Chr3	29516524	C	T	0/1	0.457143	35
Chr3	29930922	C	T	0/1	0.555556	27
Chr3	30065174	G	A	0/1	0.181818	11
Chr3	30468765	C	T	0/1	0.263158	19
Chr3	30830536	C	T	0/1	0.205128	39
Chr3	30830552	G	A	0/1	0.282051	39
Chr3	30970471	G	A	0/1	0.625	24
Chr3	31155412	C	T	0/1	0.874251	167
Chr3	31155561	C	T	0/1	0.393701	127
Chr3	31155902	C	T	0/1	0.145455	55
Chr3	31156119	C	T	0/1	0.313725	51
Chr3	31156244	C	T	0/1	0.243243	37
Chr3	31156322	G	A	0/1	0.368421	38
Chr3	31763386	G	A	0/1	0.166667	18
Chr3	32025572	G	A	0/1	0.428571	28
Chr3	32895650	G	A	0/1	0.571429	14
Chr3	32911631	G	A	0/1	0.486486	37
Chr3	33762105	G	A	0/1	0.365854	41
Chr3	33981330	G	A	0/1	0.527778	36
Chr3	34241624	G	A	0/1	0.45	40
Chr3	34482701	G	A	0/1	0.219512	41
Chr3	34482712	G	A	0/1	0.214286	42
Chr3	36261870	C	T	0/1	0.452381	42
Chr3	36261943	C	T	0/1	0.428571	56
Chr3	36261978	C	T	0/1	0.411765	51
Chr3	36261985	G	A	0/1	0.411765	51
Chr3	36460125	C	T	0/1	0.428571	35
Chr3	38067929	G	A	0/1	0.321429	28
Chr3	38250544	C	T	0/1	0.428571	21
Chr3	38259602	G	A	0/1	0.36	25
Chr3	38355277	G	A	0/1	0.4	10
Chr3	38389936	G	A	0/1	0.407407	27
Chr3	38992179	G	A	0/1	0.481481	27
Chr3	39625415	C	T	0/1	0.291667	24
Chr3	39625428	G	A	0/1	0.275862	29
Chr3	39625473	C	T	0/1	0.354839	31
Chr3	39625668	C	T	0/1	0.34	50
Chr3	39625677	G	A	0/1	0.36	50
Chr3	39625730	G	A	0/1	0.25641	39
Chr3	39625743	C	T	0/1	0.257143	35
Chr3	39625783	C	T	0/1	0.205882	34
Chr3	39625788	C	T	0/1	0.2	35
Chr3	39783599	C	T	0/1	0.576923	26
Chr3	39814778	G	A	0/1	0.285714	28
Chr3	39970948	G	A	0/1	0.5625	32
Chr3	40540114	G	A	0/1	0.344828	29
Chr3	40927996	G	A	0/1	0.55	20
Chr3	41025830	G	A	0/1	0.366667	30
Chr3	41025889	G	A	0/1	0.310345	29
Chr3	41867110	C	T	0/1	0.210526	38
Chr3	41867153	G	A	0/1	0.258065	31
Chr3	41867167	G	A	0/1	0.266667	30
Chr3	41867252	G	A	0/1	0.21875	32
Chr3	41867282	G	A	0/1	0.242424	33
Chr3	41867289	C	T	0/1	0.25	32
Chr3	43736361	G	A	0/1	0.590909	22
Chr3	44186100	G	A	0/1	0.366667	30
Chr3	44778755	G	A	0/1	0.521739	23
Chr3	44823173	C	T	0/1	0.22449	49
Chr3	44964680	G	A	0/1	0.354839	31
Chr3	45049745	G	A	0/1	0.411765	17
Chr3	46124267	G	A	0/1	0.611111	36
Chr3	46695796	G	A	0/1	0.5	20
Chr3	48419284	G	A	0/1	0.6	30
Chr3	48739562	C	T	0/1	0.184211	38
Chr3	48739591	C	T	0/1	0.268293	41
Chr3	48739642	G	A	0/1	0.294118	34
Chr3	48739732	C	T	0/1	0.418605	43
Chr3	48739784	C	T	0/1	0.454545	55
Chr3	48739857	C	T	0/1	0.489796	49
Chr3	48739885	G	A	0/1	0.530612	49
Chr3	48739933	C	T	0/1	0.5	62
Chr3	48739951	G	A	0/1	0.5	64
Chr3	48739991	C	T	0/1	0.423077	52
Chr3	48740138	C	T	0/1	0.421053	38
Chr3	48740166	G	A	0/1	0.522727	44
Chr3	48740170	C	T	0/1	0.489362	47
Chr3	48740212	C	T	0/1	0.386364	44
Chr3	48740437	G	A	0/1	0.314286	35
Chr3	48740470	C	T	0/1	0.317073	41
Chr3	48740519	G	A	0/1	0.369565	46
Chr3	48740542	G	A	0/1	0.333333	48
Chr3	48740593	C	T	0/1	0.52	50
Chr3	48740603	G	A	0/1	0.5	52
Chr3	48740646	C	T	0/1	0.5	56
Chr3	48740686	G	A	0/1	0.588235	51
Chr3	48740703	C	T	0/1	0.447368	38
Chr3	48740751	G	A	0/1	0.375	32
Chr3	49034546	G	A	0/1	0.461538	26
Chr3	49511479	G	A	0/1	0.615385	26
Chr3	49671373	C	T	0/1	0.173913	46
Chr3	49671396	G	A	0/1	0.3125	48
Chr3	49671437	C	T	0/1	0.314815	54
Chr3	49671569	G	A	0/1	0.372881	59
Chr3	49671572	C	T	0/1	0.362069	58
Chr3	49671609	G	A	0/1	0.307692	52
Chr3	49671654	G	A	0/1	0.190476	42
Chr3	49671663	G	A	0/1	0.181818	44
Chr3	49671775	C	T	0/1	0.325581	43
Chr3	49671803	C	T	0/1	0.346939	49
Chr3	49671813	G	A	0/1	0.361702	47
Chr3	49671860	G	A	0/1	0.318182	44
Chr3	49671903	G	A	0/1	0.173913	46
Chr3	50063200	C	T	0/1	0.487805	41
Chr3	50063249	C	T	0/1	0.361111	36
Chr3	50063250	G	A	0/1	0.351351	37
Chr3	50063267	G	A	0/1	0.310345	29
Chr3	50468328	G	A	0/1	0.25	8
Chr3	51439066	G	A	0/1	0.2	45
Chr3	51439070	G	A	0/1	0.217391	46
Chr3	51439096	G	A	0/1	0.288462	52
Chr3	51439306	G	A	0/1	0.237288	59
Chr3	52672441	G	A	0/1	0.575758	33
Chr3	53016490	C	T	0/1	0.25	32
Chr3	53016500	C	T	0/1	0.242424	33
Chr3	53018154	C	T	0/1	0.290323	31
Chr3	53018169	G	A	0/1	0.275862	29
Chr3	53018183	G	A	0/1	0.275862	29
Chr3	53725690	G	A	0/1	0.625	24
Chr3	53842397	G	A	0/1	0.542857	35
Chr3	55392204	C	T	0/1	0.507937	63
Chr3	55394350	G	A	0/1	0.466667	15
Chr3	55426443	C	T	0/1	0.185185	27
Chr3	55426895	C	T	0/1	0.25	44
Chr3	55426915	C	T	0/1	0.255319	47
Chr3	55426995	G	A	0/1	0.285714	42
Chr3	55427057	G	A	0/1	0.186047	43
Chr3	55522119	C	T	0/1	0.363636	11
Chr3	56432711	G	A	0/1	0.484848	33
Chr3	56545295	G	A	0/1	0.447368	38
Chr3	56647004	C	T	0/1	0.375	40
Chr3	56647017	G	A	0/1	0.4	40
Chr3	56647078	G	A	0/1	0.35	40
Chr3	56647280	C	T	0/1	0.292683	41
Chr3	58918127	G	A	0/1	0.405405	37
Chr3	58991215	G	A	0/1	0.542857	35
Chr3	59574328	C	T	0/1	0.25	32
Chr3	59827352	C	T	0/1	0.302326	43
Chr3	59864786	G	A	0/1	0.484848	33
Chr3	60898936	G	A	0/1	0.387097	31
Chr3	61215018	G	A	0/1	0.214286	14
Chr3	62947649	C	T	0/1	0.272727	22
Chr3	63309683	G	A	0/1	0.142857	14
Chr3	63902356	G	A	0/1	0.277778	36
Chr3	64035674	G	A	0/1	0.409091	22
Chr3	64113318	G	A	0/1	0.351351	37
Chr3	64247605	G	A	0/1	0.52	25
Chr3	64330320	C	T	0/1	0.230769	13
Chr3	65323204	C	T	0/1	0.185185	54
Chr3	65323215	C	T	0/1	0.214286	56
Chr3	65323227	C	T	0/1	0.20339	59
Chr3	65323232	C	T	0/1	0.206897	58
Chr3	65323261	G	A	0/1	0.211538	52
Chr3	65323303	G	A	0/1	0.410256	39
Chr3	65323454	C	T	0/1	0.313725	51
Chr3	65323503	C	T	0/1	0.205128	39
Chr3	66448679	C	T	0/1	0.1875	32
Chr3	66448688	G	A	0/1	0.235294	34
Chr3	66448734	C	T	0/1	0.259259	27
Chr3	66448744	G	A	0/1	0.26087	23
Chr3	66448790	G	A	0/1	0.275862	29
Chr3	66448792	C	T	0/1	0.275862	29
Chr3	66448860	C	T	0/1	0.358974	39
Chr3	66449039	C	T	0/1	0.590909	44
Chr3	66449082	C	T	0/1	0.636364	44
Chr3	66449117	G	A	0/1	0.595238	42
Chr3	66449126	G	A	0/1	0.589744	39
Chr3	66449134	G	A	0/1	0.619048	42
Chr3	66449169	G	A	0/1	0.666667	36
Chr3	66449213	G	A	0/1	0.5	30
Chr3	66449230	G	A	0/1	0.433333	30
Chr3	66449242	G	A	0/1	0.407407	27
Chr3	66449244	G	A	0/1	0.407407	27
Chr3	66449271	C	T	0/1	0.428571	21
Chr3	66871689	C	T	0/1	0.47619	21
Chr3	67331528	C	T	0/1	0.424242	33
Chr3	67335619	G	A	0/1	0.545455	22
Chr3	67504140	G	A	0/1	0.384615	26
Chr3	68108991	G	A	0/1	0.53125	32
Chr3	68562342	C	T	0/1	0.173913	23
Chr3	69320868	C	T	0/1	0.625	24
Chr3	69741347	C	T	0/1	0.25	20
Chr3	70144251	G	A	0/1	0.481481	27
Chr3	70915154	G	A	0/1	0.428571	21
Chr3	71520183	C	T	1/1	1	19
Chr3	72051608	G	A	0/1	0.689655	29
Chr3	72081373	C	T	0/1	0.206897	29
Chr3	72175017	G	A	0/1	0.2	20
Chr3	73275543	G	A	0/1	0.527778	36
Chr3	74044964	G	A	0/1	0.444444	27
Chr3	74638267	C	T	0/1	0.272727	44
Chr3	74638373	G	A	0/1	0.28	50
Chr3	74638392	G	A	0/1	0.3	50
Chr3	74638433	C	T	0/1	0.259259	54
Chr4	1118772	C	T	0/1	0.272727	22
Chr4	2051445	C	T	0/1	0.37931	29
Chr4	2278726	C	T	0/1	0.407407	27
Chr4	5493692	C	T	0/1	0.266667	15
Chr4	6207982	C	T	0/1	0.612903	31
Chr4	6839075	C	T	0/1	0.448276	29
Chr4	7150276	G	A	0/1	0.285714	14
Chr4	8016587	G	A	0/1	0.44	25
Chr4	8561458	C	T	0/1	0.464286	28
Chr4	9340525	C	T	1/1	0.416667	12
Chr4	9482443	G	A	0/1	0.138889	36
Chr4	9482463	C	T	0/1	0.25	40
Chr4	9482492	C	T	0/1	0.232558	43
Chr4	9596797	C	T	0/1	0.566667	30
Chr4	9764394	C	T	0/1	0.678571	28
Chr4	10922530	G	A	0/1	0.166667	18
Chr4	11615129	C	T	0/1	0.2	40
Chr4	12960136	C	T	0/1	0.575758	33
Chr4	13163618	C	T	0/1	0.486486	37
Chr4	13831213	G	A	1/1	1	31
Chr4	14229378	C	T	0/1	0.578947	19
Chr4	14378492	C	T	0/1	0.176471	17
Chr4	14553106	G	A	0/1	0.388889	18
Chr4	14977722	C	T	0/1	0.529412	34
Chr4	15014574	C	T	0/1	0.37037	27
Chr4	16830474	G	A	0/1	0.322581	31
Chr4	16830530	G	A	0/1	0.333333	30
Chr4	16830544	G	A	0/1	0.323529	34
Chr4	16830565	G	A	0/1	0.30303	33
Chr4	16830609	C	T	0/1	0.296296	27
Chr4	16830630	C	T	0/1	0.269231	26
Chr4	16830658	C	T	0/1	0.285714	35
Chr4	16830675	C	T	0/1	0.3125	32
Chr4	17769735	C	T	0/1	0.363636	22
Chr4	18059978	C	T	0/1	0.407407	27
Chr4	20553883	C	T	0/1	0.454545	33
Chr4	20592879	G	A	0/1	0.28125	32
Chr4	20837952	C	T	0/1	0.571429	35
Chr4	20980412	C	T	0/1	0.185185	27
Chr4	21135298	C	T	0/1	0.611111	36
Chr4	21590626	C	T	0/1	0.7	30
Chr4	21651278	C	T	0/1	0.4375	32
Chr4	22318896	C	T	0/1	0.428571	21
Chr4	23298820	G	A	0/1	0.292683	41
Chr4	23299237	G	A	0/1	0.357143	42
Chr4	23299298	G	A	0/1	0.333333	39
Chr4	23696842	C	T	0/1	0.392857	28
Chr4	24556241	C	T	0/1	0.46875	32
Chr4	24735899	C	T	0/1	0.454545	22
Chr4	24849866	C	T	0/1	0.461538	39
Chr4	26372524	C	T	0/1	0.352941	17
Chr4	26513563	C	T	0/1	0.52381	21
Chr4	27538693	C	T	0/1	0.513514	37
Chr4	28002794	C	T	0/1	0.695652	23
Chr4	28193706	C	T	0/1	0.44	25
Chr4	28570497	C	T	0/1	0.526316	38
Chr4	29810335	G	A	0/1	0.461538	13
Chr4	32235033	C	T	0/1	0.5	30
Chr4	32358476	C	T	0/1	0.432432	37
Chr4	33114471	C	T	0/1	0.481481	27
Chr4	33312216	C	T	0/1	0.153846	13
Chr4	33574104	C	T	0/1	0.527778	36
Chr4	33957383	C	T	0/1	0.59375	32
Chr4	34321548	C	T	0/1	0.333333	27
Chr4	35015005	C	T	0/1	0.242424	33
Chr4	35015144	G	A	0/1	0.285714	28
Chr4	35015201	G	A	0/1	0.357143	28
Chr4	35015248	G	A	0/1	0.333333	27
Chr4	35971901	G	A	0/1	0.551724	29
Chr4	36703229	G	A	0/1	0.555556	27
Chr4	36980863	G	A	1/1	1	22
Chr4	37541375	C	T	0/1	0.478261	23
Chr4	37767603	C	T	0/1	0.351351	37
Chr4	37767606	C	T	0/1	0.333333	33
Chr4	37767618	G	A	0/1	0.323529	34
Chr4	37767642	G	A	0/1	0.228571	35
Chr4	39682117	G	A	0/1	0.733333	30
Chr4	41197058	C	T	0/1	0.44	25
Chr4	41632484	C	T	0/1	0.482759	29
Chr4	42171393	C	T	0/1	0.428571	28
Chr4	42524412	C	T	0/1	0.484848	33
Chr4	43046075	C	T	0/1	0.456522	46
Chr4	43170338	C	T	0/1	0.4	20
Chr4	43270003	G	A	0/1	0.227273	44
Chr4	43270010	G	A	0/1	0.217391	46
Chr4	43270033	G	A	0/1	0.25641	39
Chr4	43270103	C	T	0/1	0.214286	42
Chr4	43270242	G	A	0/1	0.391304	46
Chr4	43453887	C	T	0/1	0.653846	26
Chr4	43524527	C	T	0/1	0.62963	27
Chr4	43538406	C	T	0/1	0.393939	33
Chr4	44314001	C	T	0/1	0.638889	36
Chr4	44432626	C	T	0/1	0.485714	35
Chr4	45009776	C	T	0/1	0.64	25
Chr4	45049756	C	T	0/1	0.375	24
Chr4	45101053	G	A	0/1	0.4	15
Chr4	45431035	C	T	0/1	0.315789	19
Chr4	46335749	C	T	0/1	0.45283	53
Chr4	46797927	C	T	0/1	0.478261	23
Chr4	48193936	C	T	0/1	0.366667	30
Chr4	48471294	G	A	0/1	0.425	40
Chr4	49150389	C	T	0/1	0.208333	48
Chr4	49150438	C	T	0/1	0.212766	47
Chr4	49150573	C	T	0/1	0.238095	42
Chr4	49150645	C	T	0/1	0.342105	38
Chr4	49150655	G	A	0/1	0.315789	38
Chr4	49150708	G	A	0/1	0.30303	33
Chr4	49980136	G	A	0/1	0.175	40
Chr4	50503309	C	T	0/1	0.464286	28
Chr4	50642365	G	A	0/1	0.228571	35
Chr4	50642369	C	T	0/1	0.228571	35
Chr4	50642467	C	T	0/1	0.3125	32
Chr4	50642501	G	A	0/1	0.25	32
Chr4	50642528	G	A	0/1	0.25	36
Chr4	50642575	C	T	0/1	0.25641	39
Chr4	50987440	C	T	0/1	0.7	20
Chr4	51923400	C	T	0/1	0.277778	18
Chr4	52368007	C	T	0/1	0.466667	15
Chr4	52378572	C	T	0/1	0.458333	24
Chr4	52945018	G	A	0/1	0.218182	55
Chr4	52945082	G	A	0/1	0.203704	54
Chr4	52945116	C	T	0/1	0.291667	48
Chr4	52945315	C	T	0/1	0.195122	41
Chr4	52945347	G	A	0/1	0.155556	45
Chr4	53573985	C	T	0/1	0.448276	29
Chr4	54129281	C	T	0/1	0.333333	24
Chr4	54299486	C	T	0/1	0.333333	33
Chr4	55087724	C	T	0/1	0.458333	24
Chr4	56607200	C	T	0/1	0.392857	28
Chr4	56904714	C	T	0/1	0.384615	13
Chr4	57880127	C	T	0/1	0.2	40
Chr4	57880329	C	T	0/1	0.214286	42
Chr4	59364285	G	A	0/1	0.142857	42
Chr4	59364332	G	A	0/1	0.180328	61
Chr4	59364342	G	A	0/1	0.147541	61
Chr4	59364346	G	A	0/1	0.140625	64
Chr4	59364549	C	T	0/1	0.27907	86
Chr4	59364596	C	T	0/1	0.30137	73
Chr4	59364666	C	T	0/1	0.316667	60
Chr4	59852463	C	T	0/1	0.521739	23
Chr4	60408327	C	T	0/1	0.285714	14
Chr4	60626716	C	T	0/1	0.363636	11
Chr4	61979864	C	T	0/1	0.361111	36
Chr4	64139985	C	T	0/1	0.484848	33
Chr4	64253269	C	T	0/1	0.517241	29
Chr4	64367978	C	T	0/1	0.317073	41
Chr4	64368048	C	T	0/1	0.418605	43
Chr4	64368068	G	A	0/1	0.317073	41
Chr4	64368215	G	A	0/1	0.4375	48
Chr4	64368225	C	T	0/1	0.468085	47
Chr4	64368266	G	A	0/1	0.489796	49
Chr4	65060964	G	A	0/1	0.272727	11
Chr4	67093154	G	A	0/1	0.555556	9
Chr4	68117475	C	T	0/1	0.170732	41
Chr4	68117514	C	T	0/1	0.325581	43
Chr4	68117735	G	A	0/1	0.277778	54
Chr4	68117792	G	A	0/1	0.263158	38
Chr4	71193435	C	T	0/1	0.5	32
Chr4	71657011	C	T	0/1	0.2	35
Chr4	71657012	G	A	0/1	0.2	35
Chr5	1534659	G	A	0/1	0.5	12
Chr5	3796106	C	T	0/1	0.166667	18
Chr5	4823472	C	T	0/1	0.272727	11
Chr5	6541100	C	T	0/1	0.407407	27
Chr5	6925910	G	A	0/1	0.2	15
Chr5	7435191	G	A	0/1	0.217391	23
Chr5	8335480	G	A	0/1	0.1875	16
Chr5	8441195	C	T	0/1	0.352941	17
Chr5	9966633	C	T	0/1	0.5	16
Chr5	10642601	C	T	0/1	0.225806	31
Chr5	10642612	C	T	0/1	0.290323	31
Chr5	10642681	C	T	0/1	0.228571	35
Chr5	11405639	C	T	0/1	0.222222	9
Chr5	11550163	G	A	0/1	0.4375	16
Chr5	12473254	C	T	0/1	0.5	22
Chr5	13078604	C	T	0/1	0.428571	21
Chr5	13116719	G	A	0/1	0.136364	22
Chr5	13600072	G	A	0/1	0.466667	15
Chr5	13699080	G	A	0/1	0.272727	11
Chr5	13752042	C	T	0/1	0.526316	19
Chr5	14647806	C	T	0/1	0.571429	28
Chr5	14757471	C	T	0/1	0.52381	21
Chr5	15024662	C	T	0/1	0.428571	35
Chr5	15071416	C	T	0/1	0.470588	34
Chr5	15191741	C	T	0/1	0.357143	14
Chr5	15458278	G	A	0/1	0.222222	9
Chr5	17816622	C	T	0/1	0.433333	30
Chr5	18266762	G	A	0/1	0.55814	43
Chr5	19008525	G	A	0/1	0.411765	34
Chr5	19903216	C	T	0/1	0.458333	24
Chr5	20001763	C	T	0/1	0.4	25
Chr5	21771658	C	T	0/1	0.461538	13
Chr5	22271622	C	T	0/1	0.56	25
Chr5	23170635	C	T	0/1	0.313725	51
Chr5	23170679	G	A	0/1	0.352941	51
Chr5	23170782	C	T	0/1	0.3	40
Chr5	23170919	G	A	0/1	0.404255	47
Chr5	23170924	C	T	0/1	0.382979	47
Chr5	23171002	G	A	0/1	0.42	50
Chr5	23171331	G	A	0/1	0.442623	61
Chr5	23171483	G	A	0/1	0.25	36
Chr5	23171621	C	T	0/1	0.282051	39
Chr5	23172079	G	A	0/1	0.415094	53
Chr5	23556189	C	T	0/1	0.518519	27
Chr5	23802400	C	T	0/1	0.575758	33
Chr5	23821970	C	T	0/1	0.428571	14
Chr5	23853955	C	T	0/1	0.333333	36
Chr5	26235584	C	T	0/1	0.411765	17
Chr5	26623518	C	T	0/1	0.439024	41
Chr5	28060938	G	A	0/1	0.384615	39
Chr5	37010158	G	A	0/1	0.461538	26
Chr5	38156719	C	T	0/1	0.548387	31
Chr5	40928263	G	A	0/1	0.454545	11
Chr5	42485966	G	A	0/1	0.52381	21
Chr5	44637678	C	T	0/1	0.142857	21
Chr5	44638981	C	T	0/1	0.448276	58
Chr5	44639569	G	A	0/1	0.340206	97
Chr5	44639842	G	A	0/1	0.26087	46
Chr5	44646135	C	T	0/1	0.5	36
Chr5	45349210	G	A	0/1	0.5625	32
Chr5	45541393	C	T	0/1	0.303571	56
Chr5	45541526	C	T	0/1	0.25	56
Chr5	45541647	G	A	0/1	0.285714	42
Chr5	45873903	G	A	0/1	0.566667	30
Chr5	46400203	C	T	0/1	0.636364	22
Chr5	47246716	C	T	0/1	0.652174	23
Chr5	47543239	G	A	0/1	0.333333	15
Chr5	48074470	C	T	0/1	0.307692	13
Chr5	48104350	C	T	0/1	0.571429	21
Chr5	48687849	C	T	0/1	0.482759	29
Chr5	48946971	C	T	0/1	0.666667	30
Chr5	50107131	C	T	0/1	0.583333	36
Chr5	50691287	C	T	0/1	0.552632	38
Chr5	50836800	C	T	0/1	0.25	12
Chr5	52453183	G	A	0/1	0.5	8
Chr5	53935969	C	T	0/1	0.419355	31
Chr5	54690331	C	T	0/1	0.212121	33
Chr5	54690662	C	T	0/1	0.45614	57
Chr5	54690709	C	T	0/1	0.517857	56
Chr5	54690778	C	T	0/1	0.490566	53
Chr5	54690818	G	A	0/1	0.361702	47
Chr5	54690952	G	A	0/1	0.487805	41
Chr5	54690981	G	A	0/1	0.515152	33
Chr5	54960135	C	T	0/1	0.735294	34
Chr5	55067999	C	T	0/1	0.478261	23
Chr5	55353295	C	T	0/1	0.514286	35
Chr5	55854881	C	T	0/1	0.371429	35
Chr5	57110288	C	T	0/1	0.363636	11
Chr5	57200202	C	T	0/1	0.354839	31
Chr5	57201355	C	T	0/1	0.53125	32
Chr5	57794666	G	A	0/1	0.285714	14
Chr5	58298306	C	T	0/1	0.46875	32
Chr5	59172604	G	A	0/1	0.306452	62
Chr5	59172694	G	A	0/1	0.227273	44
Chr5	59172723	G	A	0/1	0.297297	37
Chr5	59172730	G	A	0/1	0.297297	37
Chr5	59172801	C	T	0/1	0.285714	35
Chr5	59873232	G	A	0/1	0.269231	26
Chr5	63238447	C	T	0/1	0.307692	13
Chr5	66079635	C	T	0/1	0.46875	32
Chr5	66168784	G	A	0/1	0.382353	34
Chr5	66911435	C	T	0/1	0.692308	13
Chr5	66913914	C	T	0/1	0.5	56
Chr5	66915044	C	T	0/1	0.384615	52
Chr5	66915303	C	T	0/1	0.444444	54
Chr5	67183008	G	A	0/1	0.555556	36
Chr5	67499587	C	T	0/1	0.363636	33
Chr5	67777865	G	A	0/1	0.230769	26
Chr5	68809930	C	T	0/1	0.388889	36
Chr5	68810021	G	A	0/1	0.272727	44
Chr5	68810042	G	A	0/1	0.265306	49
Chr5	68810088	G	A	0/1	0.255319	47
Chr5	68810124	C	T	0/1	0.209302	43
Chr5	68810134	C	T	0/1	0.214286	42
Chr5	68810137	C	T	0/1	0.225	40
Chr5	68810144	C	T	0/1	0.2	40
Chr5	68812532	C	T	0/1	0.214286	28
Chr5	68812550	C	T	0/1	0.21875	32
Chr5	68812563	C	T	0/1	0.233333	30
Chr5	68812590	G	A	0/1	0.233333	30
Chr5	68812780	G	A	0/1	0.225806	31
Chr5	69181928	C	T	0/1	0.44	25
Chr5	70848030	C	T	0/1	0.652174	23
Chr5	70864758	C	T	0/1	0.222222	9
Chr5	71540625	C	T	0/1	0.53125	32
Chr5	74639613	C	T	0/1	0.146341	41
Chr5	74639695	C	T	0/1	0.265306	49
Chr5	74639776	C	T	0/1	0.205882	34
Chr5	74639838	C	T	0/1	0.2	30
Chr5	74639891	C	T	0/1	0.243243	37
Chr5	74639992	G	A	0/1	0.153846	26
Chr5	77023248	G	A	0/1	0.166667	18
Chr5	77293419	C	T	0/1	0.352941	34
Chr5	79353550	G	A	0/1	0.476923	65
Chr5	79353793	C	T	0/1	0.740385	104
Chr5	79354127	G	A	0/1	0.246231	199
Chr5	79355632	G	A	0/1	0.60241	83
Chr5	79355663	C	T	0/1	0.425926	54
Chr5	79853434	C	T	0/1	0.5	24
Chr5	81043342	C	T	0/1	0.583333	24
Chr5	82100756	C	T	0/1	0.1875	16
Chr5	82951368	G	A	0/1	0.619048	21
Chr5	84109614	G	A	0/1	0.583333	24
Chr5	84601118	C	T	0/1	0.771429	35
Chr5	86336329	C	T	0/1	0.166667	18
Chr5	87204323	G	A	1/1	1	21
Chr5	87741120	C	T	0/1	0.285714	42
Chr5	87741135	G	A	0/1	0.292683	41
Chr5	87741309	G	A	0/1	0.227273	44
Chr5	88410790	G	A	0/1	0.363636	11
Chr5	88513015	C	T	0/1	0.576923	26
Chr6	158214	G	A	0/1	0.368421	19
Chr6	1858686	G	A	0/1	0.352941	34
Chr6	2821685	G	A	0/1	0.5	14
Chr6	3250337	G	A	0/1	0.2	35
Chr6	3250403	G	A	0/1	0.361702	47
Chr6	3250492	C	T	0/1	0.339623	53
Chr6	3621458	G	A	0/1	0.454545	33
Chr6	4571208	C	T	0/1	0.210526	38
Chr6	4571211	G	A	0/1	0.210526	38
Chr6	5010733	C	T	1/1	0.454545	11
Chr6	5371708	G	A	0/1	0.2	15
Chr6	6596298	G	A	0/1	0.266667	15
Chr6	9347501	G	A	0/1	0.266667	15
Chr6	9395598	C	T	0/1	0.565217	23
Chr6	9896539	C	T	0/1	0.35	20
Chr6	10153061	G	A	0/1	0.266667	15
Chr6	10231836	C	T	0/1	0.454545	22
Chr6	11714636	G	A	0/1	0.375	24
Chr6	12441928	C	T	0/1	0.407407	27
Chr6	12912349	C	T	0/1	0.454545	33
Chr6	12912487	G	A	0/1	0.230769	26
Chr6	12912531	C	T	0/1	0.227273	22
Chr6	12920108	C	T	0/1	0.4	30
Chr6	12920186	G	A	0/1	0.28	25
Chr6	13125267	C	T	0/1	0.285714	14
Chr6	14353365	C	T	0/1	0.615385	26
Chr6	14484913	C	T	0/1	0.368421	19
Chr6	14884991	C	T	0/1	0.441176	34
Chr6	15064044	G	A	0/1	0.166667	18
Chr6	15210645	C	T	0/1	0.333333	18
Chr6	15262785	C	T	0/1	0.666667	21
Chr6	15461406	C	T	0/1	0.235294	17
Chr6	15957644	G	A	0/1	0.5	38
Chr6	17610192	C	T	0/1	0.264706	34
Chr6	18090405	G	A	0/1	0.157895	19
Chr6	18954299	C	T	0/1	0.5	24
Chr6	19693859	C	T	0/1	0.434783	23
Chr6	19898710	C	T	0/1	0.444444	9
Chr6	25661964	C	T	0/1	0.5625	32
Chr6	26303354	C	T	0/1	0.52381	42
Chr6	26351855	C	T	0/1	0.375	24
Chr6	26665327	C	T	0/1	0.560976	41
Chr6	26924452	G	A	0/1	0.454545	11
Chr6	26958141	C	T	0/1	0.470588	17
Chr6	28423523	C	T	0/1	0.387097	31
Chr6	28424367	C	T	0/1	0.302326	43
Chr6	28424441	G	A	0/1	0.348837	43
Chr6	28424489	G	A	0/1	0.380952	42
Chr6	28424504	G	A	0/1	0.44186	43
Chr6	28424699	G	A	0/1	0.347826	46
Chr6	28424725	G	A	0/1	0.309524	42
Chr6	28424748	C	T	0/1	0.214286	42
Chr6	29050187	C	T	0/1	0.341463	41
Chr6	29050206	C	T	0/1	0.358974	39
Chr6	29050525	C	T	0/1	0.235294	34
Chr6	29806587	C	T	0/1	0.68	25
Chr6	30850531	G	A	0/1	0.586207	29
Chr6	32932805	G	A	0/1	0.558824	34
Chr6	33776924	G	A	0/1	0.5	18
Chr6	33803711	G	A	0/1	0.346154	26
Chr6	34288014	G	A	1/1	0.5	14
Chr6	35021898	G	A	0/1	0.487179	39
Chr6	35022664	G	A	0/1	0.23913	92
Chr6	35023086	C	T	0/1	0.25	92
Chr6	35023320	G	A	0/1	0.315789	95
Chr6	35023609	G	A	0/1	0.369048	84
Chr6	35023674	G	A	0/1	0.328947	76
Chr6	35023759	G	A	0/1	0.272727	55
Chr6	35023779	C	T	0/1	0.540984	61
Chr6	35023863	G	A	0/1	0.28125	64
Chr6	35023891	G	A	0/1	0.253968	63
Chr6	35024407	C	T	0/1	0.347826	46
Chr6	35027184	G	A	0/1	0.326531	49
Chr6	35027236	G	A	0/1	0.292683	41
Chr6	35027430	C	T	0/1	0.340426	47
Chr6	35027514	G	A	0/1	0.25	68
Chr6	35027895	G	A	0/1	0.288136	59
Chr6	35028113	C	T	0/1	0.615385	65
Chr6	35028197	G	A	0/1	0.222222	45
Chr6	35028341	C	T	0/1	0.388889	36
Chr6	35180222	G	A	0/1	0.157895	152
Chr6	35198344	C	T	0/1	0.156863	51
Chr6	35198448	G	A	0/1	0.634921	63
Chr6	35198792	G	A	0/1	0.133333	60
Chr6	35202035	C	T	0/1	0.253165	79
Chr6	35205981	C	T	0/1	0.371429	35
Chr6	35867929	C	T	0/1	0.641026	39
Chr6	36328006	C	T	0/1	0.675	40
Chr6	36967346	C	T	0/1	0.433333	30
Chr6	37532336	G	A	0/1	0.307692	13
Chr6	39890910	G	A	0/1	0.242424	66
Chr6	39891804	G	A	0/1	0.285714	42
Chr6	42261151	C	T	0/1	0.48	25
Chr6	44329426	C	T	0/1	0.538462	26
Chr6	45679778	C	T	0/1	0.533333	30
Chr6	48159785	C	T	0/1	0.583333	24
Chr6	49176186	C	T	0/1	0.538462	39
Chr6	51190191	C	T	0/1	0.65625	32
Chr6	52183645	G	A	0/1	0.233333	30
Chr6	52773907	C	T	0/1	0.4	20
Chr6	52799465	C	T	0/1	0.45	20
Chr6	53243456	C	T	0/1	0.444444	18
Chr6	53990766	C	T	0/1	0.464286	28
Chr6	54139949	C	T	0/1	0.363636	11
Chr6	54328999	C	T	0/1	0.5625	32
Chr6	54388258	C	T	0/1	0.666667	27
Chr6	55623984	G	A	0/1	0.432432	37
Chr6	55935442	C	T	0/1	0.409091	22
Chr6	55978623	G	A	0/1	0.2	25
Chr6	56220003	C	T	0/1	0.418605	43
Chr6	56221976	G	A	0/1	0.166667	36
Chr6	56221987	G	A	0/1	0.166667	36
Chr6	56222339	C	T	0/1	0.314286	35
Chr6	56222751	C	T	0/1	0.261905	42
Chr6	56222782	C	T	0/1	0.261905	42
Chr6	56223539	G	A	0/1	0.197802	91
Chr6	56223727	C	T	0/1	0.46875	64
Chr6	56223947	C	T	0/1	0.403846	52
Chr6	56223953	G	A	0/1	0.372549	51
Chr6	56225029	C	T	0/1	0.428571	49
Chr6	56225035	G	A	0/1	0.382979	47
Chr6	56225066	C	T	0/1	0.27907	43
Chr6	56225637	C	T	0/1	0.245902	61
Chr6	56248159	C	T	0/1	0.485714	35
Chr6	56248307	C	T	0/1	0.518519	54
Chr6	56248856	C	T	0/1	0.418182	55
Chr6	56251574	C	T	0/1	0.280899	178
Chr6	56251727	C	T	0/1	0.597015	67
Chr6	56251843	G	A	0/1	0.422222	45
Chr6	56266956	C	T	0/1	0.371429	35
Chr6	56266967	C	T	0/1	0.382353	34
Chr6	56267092	C	T	0/1	0.473684	38
Chr6	56267178	C	T	0/1	0.531915	47
Chr6	56267472	C	T	0/1	0.423077	52
Chr6	56267475	C	T	0/1	0.471698	53
Chr6	56268050	C	T	0/1	0.285714	42
Chr6	56268056	G	A	0/1	0.295455	44
Chr6	56268087	C	T	0/1	0.377358	53
Chr6	56268662	C	T	0/1	0.366667	60
Chr6	56296367	G	A	0/1	0.190476	63
Chr6	56302428	C	T	0/1	0.571429	70
Chr6	56563440	C	T	0/1	0.384615	26
Chr6	57181640	C	T	0/1	0.558824	34
Chr6	58342094	C	T	0/1	0.40625	32
Chr6	58388383	C	T	0/1	0.424242	33
Chr6	59301952	C	T	0/1	0.372549	51
Chr6	59303486	C	T	0/1	0.210526	57
Chr6	60097291	G	A	0/1	0.275862	29
Chr6	62190751	C	T	0/1	0.384615	26
Chr6	63237774	C	T	0/1	0.638889	36
Chr6	64137898	G	A	0/1	0.24	25
Chr6	64137905	C	T	0/1	0.25	24
Chr6	64189779	C	T	0/1	0.666667	30
Chr6	64441023	C	T	0/1	0.411765	34
Chr6	64814747	C	T	0/1	0.357143	14
Chr6	64890096	C	T	0/1	0.517241	29
Chr6	67663650	C	T	0/1	0.6	30
Chr6	68073143	C	T	0/1	0.652174	23
Chr6	68106765	G	A	0/1	0.25	60
Chr6	68106851	C	T	0/1	0.255319	47
Chr6	68106875	C	T	0/1	0.291667	48
Chr6	68106906	C	T	0/1	0.355556	45
Chr6	68106926	C	T	0/1	0.346154	52
Chr6	68106945	G	A	0/1	0.375	56
Chr6	68107034	G	A	0/1	0.363636	55
Chr6	68345431	C	T	0/1	0.387097	31
Chr6	68528512	C	T	0/1	0.461538	26
Chr6	68607162	C	T	0/1	0.576923	26
Chr6	69590647	C	T	0/1	0.576923	26
Chr6	69737072	G	A	0/1	0.26087	46
Chr6	69737352	C	T	0/1	0.25	44
Chr6	69737362	C	T	0/1	0.212766	47
Chr6	69737377	G	A	0/1	0.254902	51
Chr6	69737416	G	A	0/1	0.183673	49
Chr6	70492845	C	T	0/1	0.451613	31
Chr6	71012264	C	T	0/1	0.551724	29
Chr6	71012599	C	T	0/1	0.642857	28
Chr6	71940070	C	T	0/1	0.2	25
Chr6	72104372	G	A	0/1	0.378378	37
Chr6	72188244	G	A	0/1	0.142857	14
Chr6	72309424	C	T	0/1	0.26087	23
Chr6	75725920	G	A	0/1	0.166667	18
Chr6	76807543	G	A	0/1	0.666667	33
Chr6	81250493	G	A	0/1	0.419355	31
Chr7	6685	C	T	0/1	0.408163	49
Chr7	6696	C	T	0/1	0.384615	52
Chr7	7449	G	A	0/1	0.5	46
Chr7	7779	G	A	0/1	0.282051	39
Chr7	9979	C	T	0/1	0.318182	44
Chr7	474509	G	A	0/1	0.238095	21
Chr7	1049362	G	A	0/1	0.117647	17
Chr7	1207658	C	T	0/1	0.2	10
Chr7	1569125	G	A	0/1	0.333333	24
Chr7	1675469	G	A	0/1	0.130435	23
Chr7	2195037	G	A	0/1	0.222222	18
Chr7	2750189	G	A	0/1	0.230769	13
Chr7	2939503	G	A	0/1	0.206897	29
Chr7	4031547	G	A	0/1	0.2	15
Chr7	4345737	C	T	0/1	0.433333	30
Chr7	4474216	C	T	0/1	0.235294	17
Chr7	5170258	C	T	0/1	0.518519	27
Chr7	5449466	C	T	0/1	0.333333	18
Chr7	6013489	C	T	0/1	0.25	12
Chr7	6046294	C	T	0/1	0.538462	26
Chr7	6803375	G	A	0/1	0.666667	27
Chr7	7192079	C	T	0/1	0.333333	18
Chr7	7587220	C	T	0/1	0.333333	9
Chr7	7737839	G	A	0/1	0.576923	26
Chr7	8664042	G	A	0/1	0.4	15
Chr7	10166972	G	A	0/1	0.266667	15
Chr7	12965621	G	A	0/1	0.333333	12
Chr7	14590145	G	A	0/1	0.230769	13
Chr7	14656705	C	T	0/1	0.214286	14
Chr7	14770357	C	T	0/1	0.45	20
Chr7	14993509	G	A	0/1	0.555556	27
Chr7	15014528	G	A	0/1	0.653846	26
Chr7	15037759	C	T	0/1	0.12	25
Chr7	15202575	G	A	0/1	0.558824	34
Chr7	17192547	G	A	0/1	0.340909	44
Chr7	17192585	G	A	0/1	0.395833	48
Chr7	17192625	G	A	0/1	0.347826	46
Chr7	17192654	G	A	0/1	0.315789	38
Chr7	17192663	C	T	0/1	0.257143	35
Chr7	17192667	C	T	0/1	0.242424	33
Chr7	17192682	G	A	0/1	0.2	35
Chr7	17201361	G	A	0/1	0.297872	47
Chr7	17321625	G	A	0/1	0.44	25
Chr7	17526343	G	A	0/1	0.585366	41
Chr7	17668426	G	A	0/1	0.6	30
Chr7	17691722	G	A	0/1	0.678571	28
Chr7	18397701	C	T	0/1	0.216667	120
Chr7	18398110	C	T	0/1	0.326923	52
Chr7	18399186	C	T	0/1	0.22	50
Chr7	18399930	G	A	0/1	0.305556	36
Chr7	18410092	C	T	0/1	0.471698	53
Chr7	18412894	G	A	0/1	0.527473	91
Chr7	18412898	C	T	0/1	0.4875	80
Chr7	18412912	C	T	0/1	0.482143	56
Chr7	18418621	G	A	0/1	0.387755	49
Chr7	18685396	C	T	0/1	0.482759	58
Chr7	21823375	G	A	0/1	0.48	25
Chr7	23040451	G	A	0/1	0.5	38
Chr7	23049654	C	T	0/1	0.384615	26
Chr7	23415142	C	T	0/1	0.391304	23
Chr7	23995514	G	A	0/1	0.3	10
Chr7	24248694	G	A	0/1	0.46875	32
Chr7	25717650	G	A	1/1	0.181818	11
Chr7	26753164	G	A	0/1	0.32	25
Chr7	27869857	C	T	0/1	0.190476	21
Chr7	27944401	G	A	0/1	0.65	20
Chr7	31802954	C	T	0/1	0.533333	30
Chr7	31951006	G	A	0/1	0.538462	26
Chr7	32191447	C	T	0/1	0.6	30
Chr7	33344101	G	A	0/1	0.692308	26
Chr7	33599977	C	T	0/1	0.645161	31
Chr7	34547026	C	T	0/1	0.259259	54
Chr7	34552771	G	A	0/1	0.452381	42
Chr7	34762487	G	A	0/1	0.542857	35
Chr7	35533573	G	A	0/1	0.769231	26
Chr7	37021060	C	T	0/1	0.575	40
Chr7	37306004	C	T	0/1	0.272727	33
Chr7	41445671	G	A	0/1	0.5	12
Chr7	41501813	C	T	0/1	0.521739	23
Chr7	42658954	G	A	0/1	0.4	10
Chr7	44774812	G	A	0/1	0.454545	22
Chr7	44815593	G	A	0/1	0.571429	28
Chr7	46345726	G	A	0/1	0.384615	26
Chr7	46942520	C	T	0/1	0.413793	29
Chr7	46961343	G	A	0/1	0.619048	21
Chr7	46978337	C	T	0/1	0.642857	28
Chr7	48766470	G	A	0/1	0.157895	19
Chr7	48914684	G	A	0/1	0.521739	23
Chr7	49146520	G	A	0/1	0.428571	35
Chr7	49584056	C	T	0/1	0.136364	22
Chr7	49745947	C	T	0/1	0.25	12
Chr7	49958931	G	A	0/1	0.4375	32
Chr7	50741374	G	A	0/1	0.483871	31
Chr7	52069193	G	A	0/1	0.416667	24
Chr7	52110288	G	A	0/1	0.5	26
Chr7	52132677	G	A	0/1	0.166667	24
Chr7	55181379	G	A	0/1	0.46875	32
Chr7	55347608	G	A	0/1	0.565217	23
Chr7	55444701	G	A	0/1	0.16	25
Chr7	55456155	G	A	0/1	0.368421	19
Chr7	55680927	G	A	0/1	0.444444	27
Chr7	56515511	C	T	0/1	0.375	8
Chr7	58250708	G	A	0/1	0.324324	37
Chr7	58846233	G	A	0/1	0.173913	23
Chr7	59471196	C	T	0/1	0.809524	21
Chr7	59837416	G	A	0/1	0.192308	26
Chr7	59946912	C	T	0/1	0.358974	39
Chr7	60003988	C	T	0/1	0.347826	23
Chr7	60224151	G	A	0/1	0.5	14
Chr7	63115178	C	T	0/1	0.347826	23
Chr7	63115241	C	T	0/1	0.466667	15
Chr7	63115255	G	A	0/1	0.461538	13
Chr7	63289228	C	T	0/1	0.535714	28
Chr7	64167018	G	A	0/1	0.47619	21
Chr7	64659567	G	A	0/1	0.705882	17
Chr7	65037071	G	A	0/1	0.333333	18
Chr7	65911787	G	A	0/1	0.555556	27
Chr7	66002360	C	T	0/1	0.552632	38
Chr7	66316346	G	A	0/1	0.238095	42
Chr7	66316576	C	T	0/1	0.292683	41
Chr7	66316693	G	A	0/1	0.485714	35
Chr7	66317369	C	T	0/1	0.490196	51
Chr7	66317773	C	T	0/1	0.4	55
Chr7	66317934	G	A	0/1	0.564103	39
Chr7	66318196	G	A	0/1	0.545455	55
Chr7	66318651	C	T	0/1	0.413043	46
Chr7	66318653	G	A	0/1	0.422222	45
Chr7	66318771	C	T	0/1	0.454545	66
Chr7	66318772	C	T	0/1	0.462687	67
Chr7	66318914	G	A	0/1	0.535211	71
Chr7	66319214	C	T	0/1	0.5	64
Chr7	66319530	C	T	0/1	0.520833	48
Chr7	66319837	C	T	0/1	0.491803	61
Chr7	66319936	C	T	0/1	0.54902	51
Chr7	66319941	G	A	0/1	0.54	50
Chr7	66320446	C	T	0/1	0.45098	51
Chr7	66320612	G	A	0/1	0.514286	70
Chr7	66320835	G	A	0/1	0.491228	57
Chr7	66321065	C	T	0/1	0.465517	58
Chr7	66321081	G	A	0/1	0.442308	52
Chr7	66321216	G	A	0/1	0.466667	45
Chr7	66321367	C	T	0/1	0.454545	44
Chr7	66321477	G	A	0/1	0.55102	49
Chr7	66321548	C	T	0/1	0.377778	45
Chr7	66321659	C	T	0/1	0.530612	49
Chr7	66321848	G	A	0/1	0.482143	56
Chr7	66321865	G	A	0/1	0.461538	52
Chr7	66322901	G	A	0/1	0.490566	53
Chr7	66323112	G	A	0/1	0.377049	61
Chr7	66323426	G	A	0/1	0.527273	55
Chr7	66323971	G	A	0/1	0.590909	44
Chr7	66324457	C	T	0/1	0.509804	51
Chr7	66324667	C	T	0/1	0.456522	46
Chr7	66324683	C	T	0/1	0.5	46
Chr7	66325082	C	T	0/1	0.47541	61
Chr7	66325142	C	T	0/1	0.52459	61
Chr7	66325239	G	A	0/1	0.492308	65
Chr7	66325333	G	A	0/1	0.622951	61
Chr7	66325466	G	A	0/1	0.516129	62
Chr7	66325506	C	T	0/1	0.212121	33
Chr7	66325678	C	T	0/1	0.465517	58
Chr7	66325781	G	A	0/1	0.518519	54
Chr7	66326603	G	A	0/1	0.52	50
Chr7	66326623	G	A	0/1	0.568627	51
Chr7	66326875	C	T	0/1	0.604167	48
Chr7	66327003	C	T	0/1	0.491525	59
Chr7	66327030	G	A	0/1	0.446154	65
Chr7	66327086	C	T	0/1	0.4375	64
Chr7	66327133	C	T	0/1	0.322034	59
Chr7	66764669	G	A	0/1	0.266667	15
Chr7	66795183	G	A	0/1	0.581395	43
Chr7	67203108	G	A	0/1	0.571429	35
Chr7	69178712	C	T	0/1	0.6	30
Chr7	70244348	G	A	0/1	0.217391	23
Chr7	70982227	G	A	0/1	0.538462	26
Chr7	71773486	G	A	0/1	0.423077	26
Chr7	72956063	C	T	0/1	0.355556	45
Chr7	72956299	C	T	0/1	0.473684	57
Chr7	72956441	G	A	0/1	0.483333	60
Chr7	72956621	G	A	0/1	0.415094	53
Chr7	72956765	C	T	0/1	0.444444	54
Chr7	72956934	G	A	0/1	0.465517	58
Chr7	72957084	G	A	0/1	0.489796	49
Chr7	72957537	G	A	0/1	0.404762	42
Chr7	72957659	G	A	0/1	0.466667	45
Chr8	405784	G	A	0/1	0.347826	23
Chr8	910418	G	A	0/1	0.461538	26
Chr8	1038520	G	A	0/1	0.513514	37
Chr8	1398883	G	A	0/1	0.333333	30
Chr8	1421702	G	A	0/1	0.222222	9
Chr8	2408896	G	A	0/1	0.344828	29
Chr8	2700858	G	A	0/1	0.25	8
Chr8	2935137	G	A	0/1	0.588235	17
Chr8	3561367	G	A	0/1	0.166667	24
Chr8	6502345	G	A	0/1	0.642857	14
Chr8	7382593	G	A	0/1	0.1875	16
Chr8	7382599	G	A	0/1	0.222222	18
Chr8	7435615	C	T	0/1	0.64	25
Chr8	7926037	C	T	0/1	0.125	16
Chr8	7926041	C	T	0/1	0.1875	16
Chr8	8144109	C	T	0/1	0.285714	14
Chr8	10577478	C	T	0/1	0.407407	27
Chr8	11390707	C	T	0/1	0.166667	42
Chr8	11390872	G	A	0/1	0.355556	45
Chr8	11390874	C	T	0/1	0.369565	46
Chr8	11390939	C	T	0/1	0.350877	57
Chr8	11390957	C	T	0/1	0.315789	57
Chr8	11390965	C	T	0/1	0.305085	59
Chr8	11683027	C	T	0/1	0.285714	35
Chr8	13029778	G	A	0/1	0.296296	27
Chr8	13029826	G	A	0/1	0.275862	29
Chr8	13032322	G	A	0/1	0.384615	26
Chr8	13033065	C	T	0/1	0.329114	79
Chr8	14327212	C	T	0/1	0.185185	27
Chr8	14446565	C	T	0/1	0.513514	37
Chr8	15752541	G	A	0/1	0.241379	29
Chr8	15752582	G	A	0/1	0.24	25
Chr8	15877394	G	A	0/1	0.184211	38
Chr8	15878618	G	A	0/1	0.295455	44
Chr8	15878621	C	T	0/1	0.288889	45
Chr8	15878667	G	A	0/1	0.304348	46
Chr8	17921738	C	T	0/1	0.4	15
Chr8	18934580	C	T	0/1	0.166667	30
Chr8	19461759	C	T	0/1	0.666667	15
Chr8	20624085	G	A	0/1	0.27027	37
Chr8	21773085	C	T	0/1	0.179487	39
Chr8	21773090	G	A	0/1	0.175	40
Chr8	21773106	C	T	0/1	0.184211	38
Chr8	21773123	C	T	0/1	0.204545	44
Chr8	21773191	G	A	0/1	0.25	40
Chr8	21773337	C	T	0/1	0.26087	46
Chr8	24281030	G	A	0/1	0.166667	12
Chr8	24952371	C	T	0/1	0.68	25
Chr8	25333634	C	T	0/1	0.5	26
Chr8	26169621	C	T	0/1	0.45	20
Chr8	26755689	C	T	0/1	0.25	40
Chr8	27145241	C	T	0/1	0.666667	30
Chr8	27320473	C	T	0/1	0.607143	28
Chr8	28034689	G	A	0/1	0.25	36
Chr8	29280269	C	T	0/1	0.567568	37
Chr8	29864496	C	T	0/1	0.527778	36
Chr8	30406987	G	A	0/1	0.24	25
Chr8	31391749	G	A	0/1	0.357143	28
Chr8	31391750	G	A	0/1	0.37037	27
Chr8	32019331	C	T	0/1	0.75	32
Chr8	32616221	C	T	1/1	0.222222	18
Chr8	33707936	C	T	0/1	0.175	40
Chr8	33707973	G	A	0/1	0.212121	33
Chr8	33707985	G	A	0/1	0.193548	31
Chr8	33707995	C	T	0/1	0.172414	29
Chr8	33708005	G	A	0/1	0.178571	28
Chr8	33708111	G	A	0/1	0.193548	31
Chr8	33708131	G	A	0/1	0.233333	30
Chr8	33708178	C	T	0/1	0.257143	35
Chr8	34088903	G	A	0/1	0.6	10
Chr8	34088906	G	A	0/1	0.5	10
Chr8	34112807	C	T	0/1	0.555556	9
Chr8	34122035	C	T	0/1	0.4375	16
Chr8	34895362	C	T	0/1	0.208333	24
Chr8	35129976	C	T	0/1	0.5	30
Chr8	35636175	C	T	0/1	0.5	32
Chr8	36078256	C	T	0/1	0.314286	35
Chr8	36078298	G	A	0/1	0.236842	38
Chr8	36422839	C	T	0/1	0.342857	35
Chr8	36847718	C	T	0/1	0.441176	34
Chr8	37107167	C	T	0/1	0.4	25
Chr8	38876504	G	A	0/1	0.327869	61
Chr8	38877936	C	T	0/1	0.268293	41
Chr8	39458908	C	T	0/1	0.552632	38
Chr8	41493713	C	T	0/1	0.52	25
Chr8	43749485	C	T	0/1	0.578947	19
Chr8	45589164	C	T	0/1	0.375	32
Chr8	46206029	C	T	0/1	0.555556	27
Chr8	46474734	C	T	0/1	0.586957	46
Chr8	46474918	C	T	0/1	0.488372	43
Chr8	46475671	C	T	0/1	0.4	55
Chr8	46475821	G	A	0/1	0.305085	59
Chr8	46476120	G	A	0/1	0.33871	62
Chr8	46476133	C	T	0/1	0.333333	63
Chr8	46477261	G	A	0/1	0.243243	74
Chr8	46478054	C	T	0/1	0.188679	53
Chr8	46478085	C	T	0/1	0.205128	39
Chr8	46479598	G	A	0/1	0.30303	33
Chr8	46479616	C	T	0/1	0.795918	49
Chr8	46479743	C	T	0/1	0.578947	76
Chr8	46480044	C	T	0/1	0.485714	70
Chr8	46480260	C	T	0/1	0.623529	85
Chr8	46480425	C	T	0/1	0.458333	48
Chr8	47295397	C	T	0/1	0.62069	29
Chr8	48881402	C	T	0/1	0.545455	33
Chr8	49933085	C	T	0/1	0.46875	32
Chr8	49972413	C	T	0/1	0.464286	28
Chr8	50976946	G	A	0/1	0.5	30
Chr8	51226234	C	T	0/1	0.25	16
Chr8	51759055	C	T	0/1	0.375	32
Chr8	51987664	G	A	1/1	1	34
Chr8	53088911	C	T	0/1	0.555556	36
Chr8	53498050	G	A	0/1	0.34	50
Chr8	53498081	G	A	0/1	0.3125	48
Chr8	53498082	G	A	0/1	0.3125	48
Chr8	53498100	C	T	0/1	0.38	50
Chr8	53498284	G	A	0/1	0.266667	30
Chr8	55543791	G	A	0/1	0.263158	57
Chr8	57497079	C	T	0/1	0.633333	30
Chr8	58212522	G	A	0/1	0.222222	36
Chr8	58215406	C	T	0/1	0.266667	30
Chr8	58512916	G	A	0/1	0.483871	31
Chr8	58784244	C	T	0/1	0.7	30
Chr8	58954827	G	A	0/1	0.4	35
Chr8	58954835	C	T	0/1	0.432432	37
Chr8	59160194	G	A	0/1	0.513514	37
Chr8	60694010	G	A	1/1	1	36
Chr8	60956768	C	T	0/1	0.411765	17
Chr8	61361041	G	A	0/1	0.130435	23
Chr8	61603668	G	A	0/1	0.357143	42
Chr8	64693458	G	A	0/1	0.166667	42
Chr8	65078585	C	T	0/1	0.56	25
Chr8	65500255	C	T	0/1	0.37931	29
Chr8	66129841	C	T	0/1	0.615385	26
Chr8	67052991	C	T	0/1	0.363636	22
Chr8	67482029	C	T	0/1	0.214286	14
Chr8	68571829	G	A	0/1	0.344828	29
Chr8	68571863	C	T	0/1	0.363636	33
Chr8	68571875	G	A	0/1	0.354839	31
Chr8	68571951	C	T	0/1	0.324324	37
Chr8	68572149	G	A	0/1	0.324324	37
Chr8	68572150	G	A	0/1	0.324324	37
Chr8	68572157	C	T	0/1	0.341463	41
Chr8	68659230	C	T	0/1	0.433333	30
Chr8	68710932	G	A	0/1	0.171429	35
Chr8	68711004	C	T	0/1	0.277778	36
Chr8	68711082	C	T	0/1	0.16129	31
Chr8	68711086	C	T	0/1	0.151515	33
Chr8	69361697	G	A	0/1	0.4	10
Chr8	70573026	C	T	0/1	0.461538	39
Chr8	72624085	C	T	0/1	0.282051	39
Chr9	150863	G	A	0/1	0.5	36
Chr9	523103	C	T	0/1	0.5	12
Chr9	2418030	C	T	0/1	0.482759	29
Chr9	4954919	G	A	0/1	0.625	24
Chr9	5247829	G	A	0/1	0.631579	38
Chr9	6095102	C	T	0/1	0.230769	13
Chr9	6590360	C	T	0/1	0.315789	19
Chr9	8223925	C	T	0/1	0.464286	28
Chr9	8860162	C	T	0/1	0.392857	28
Chr9	11683078	C	T	0/1	0.5	8
Chr9	12865498	C	T	0/1	0.409091	22
Chr9	12953351	G	A	0/1	0.421053	19
Chr9	13095676	C	T	0/1	0.551724	29
Chr9	13570055	C	T	0/1	0.166667	18
Chr9	14920437	C	T	0/1	0.375	24
Chr9	15633501	C	T	0/1	0.611111	18
Chr9	18746609	C	T	0/1	0.333333	9
Chr9	19374653	C	T	0/1	0.542857	35
Chr9	19401974	C	T	0/1	0.533333	30
Chr9	22166428	C	T	0/1	0.232143	168
Chr9	22205026	G	A	0/1	0.232143	56
Chr9	22261338	G	A	0/1	0.22	50
Chr9	22317886	C	T	0/1	0.183333	60
Chr9	22318346	C	T	0/1	0.390244	123
Chr9	22318402	C	T	0/1	0.5625	80
Chr9	22324169	C	T	0/1	0.16	75
Chr9	22327480	G	A	0/1	0.209302	86
Chr9	22332217	C	T	0/1	0.44	50
Chr9	22346644	C	T	0/1	0.326923	52
Chr9	22349372	G	A	0/1	0.261905	42
Chr9	22349381	C	T	0/1	0.282051	39
Chr9	23109785	C	T	0/1	0.631579	38
Chr9	24066346	G	A	0/1	0.444444	81
Chr9	24070486	C	T	0/1	0.166667	36
Chr9	24234651	C	T	0/1	0.2	10
Chr9	26885056	C	T	0/1	0.5	22
Chr9	26969009	C	T	0/1	0.25	44
Chr9	26969627	G	A	0/1	0.354839	31
Chr9	26969660	C	T	0/1	0.35	40
Chr9	26969846	C	T	0/1	0.543478	46
Chr9	26971044	C	T	0/1	0.423077	52
Chr9	26971544	C	T	0/1	0.34	50
Chr9	27305735	G	A	0/1	0.333333	12
Chr9	28037032	C	T	0/1	0.45	40
Chr9	28200864	C	T	0/1	0.326531	49
Chr9	28201564	C	T	0/1	0.37037	54
Chr9	28201675	C	T	0/1	0.44	50
Chr9	28201903	C	T	0/1	0.526316	38
Chr9	28201992	C	T	0/1	0.365385	52
Chr9	28203560	G	A	0/1	0.34375	32
Chr9	28203598	C	T	0/1	0.333333	36
Chr9	29240923	C	T	0/1	0.571429	28
Chr9	29758208	G	A	0/1	0.146341	41
Chr9	29758277	G	A	0/1	0.175	40
Chr9	29836273	C	T	0/1	0.285714	42
Chr9	29836372	C	T	0/1	0.428571	49
Chr9	30401608	C	T	0/1	0.344828	29
Chr9	30904248	C	T	0/1	0.4375	32
Chr9	31144235	C	T	0/1	0.32	25
Chr9	34140408	C	T	0/1	0.315789	38
Chr9	34140453	G	A	0/1	0.275	40
Chr9	34140460	C	T	0/1	0.282051	39
Chr9	34140482	G	A	0/1	0.305556	36
Chr9	34140521	C	T	0/1	0.193548	31
Chr9	34520646	C	T	0/1	0.37931	29
Chr9	34869012	C	T	0/1	0.333333	27
Chr9	34968932	C	T	0/1	0.333333	45
Chr9	35192522	C	T	0/1	0.472222	36
Chr9	35762058	C	T	0/1	0.285714	21
Chr9	38230809	G	A	0/1	0.44898	49
Chr9	38455413	C	T	0/1	0.4	10
Chr9	40124748	C	T	0/1	0.243902	41
Chr9	40124788	C	T	0/1	0.235294	34
Chr9	40125250	C	T	0/1	0.394366	71
Chr9	40125251	G	A	0/1	0.402778	72
Chr9	40125365	G	A	0/1	0.278689	61
Chr9	40125409	C	T	0/1	0.226415	53
Chr9	40279468	G	A	0/1	0.645161	31
Chr9	41462564	C	T	0/1	0.583333	24
Chr9	42636820	G	A	0/1	0.44	25
Chr9	43281861	C	T	0/1	0.428571	28
Chr9	43596743	C	T	0/1	0.428571	28
Chr9	46047405	C	T	0/1	0.176471	17
Chr9	47195950	C	T	0/1	0.535714	28
Chr9	47990547	C	T	0/1	0.541667	24
Chr9	47998061	G	A	0/1	0.393939	33
Chr9	48352818	C	T	0/1	0.294118	17
Chr9	49276454	C	T	0/1	0.424242	33
Chr9	49982958	G	A	0/1	0.294118	17
Chr9	50232349	C	T	0/1	0.5	14
Chr9	51089767	G	A	0/1	0.5	18
Chr9	51747774	C	T	0/1	0.25	12
Chr9	51873514	C	T	0/1	0.625	16
Chr9	52098049	G	A	0/1	0.3	10
Chr9	53054621	C	T	0/1	0.5	18
Chr9	53271372	G	A	0/1	0.3125	16
Chr9	54895914	G	A	0/1	0.176471	17
Chr9	55140170	G	A	0/1	0.405405	37
Chr9	55393689	G	A	0/1	0.888	250
Chr9	55755616	G	A	0/1	0.181818	11
Chr9	56585584	G	A	0/1	0.35	20
Chr9	57125549	G	A	0/1	0.142857	14
Chr9	58340613	G	A	0/1	0.2	20
Chr9	59332172	G	A	0/1	0.666667	21
Chr9	60199130	G	A	0/1	0.333333	30
Chr9	60674907	G	A	0/1	0.526316	19
Chr9	60703393	C	T	0/1	0.333333	12
Chr10	16676	C	T	0/1	0.571429	49
Chr10	16698	C	T	0/1	0.543478	46
Chr10	16773	C	T	0/1	0.547619	42
Chr10	16981	G	A	0/1	0.3	40
Chr10	16992	C	T	0/1	0.25641	39
Chr10	16998	C	T	0/1	0.25641	39
Chr10	561893	G	A	0/1	0.107143	28
Chr10	1446876	G	A	0/1	0.307692	26
Chr10	2117287	G	A	0/1	0.333333	9
Chr10	2291050	G	A	0/1	0.309524	42
Chr10	2619148	G	A	0/1	0.25	8
Chr10	2722018	G	A	0/1	0.333333	9
Chr10	4892520	C	T	0/1	0.166667	18
Chr10	10441458	G	A	0/1	0.130435	23
Chr10	11609626	C	T	0/1	0.5	40
Chr10	11609628	C	T	0/1	0.5	40
Chr10	11609698	G	A	0/1	0.5625	48
Chr10	11609888	G	A	0/1	0.511111	45
Chr10	11609906	C	T	0/1	0.541667	48
Chr10	11609960	C	T	0/1	0.542857	70
Chr10	11609970	C	T	0/1	0.5	64
Chr10	11610021	G	A	0/1	0.470588	51
Chr10	11610060	C	T	0/1	0.546875	64
Chr10	11610232	C	T	0/1	0.333333	54
Chr10	11610275	C	T	0/1	0.33871	62
Chr10	11610372	G	A	0/1	0.462687	67
Chr10	11610384	G	A	0/1	0.471429	70
Chr10	11610402	C	T	0/1	0.455882	68
Chr10	11610520	C	T	0/1	0.478261	69
Chr10	11610636	C	T	0/1	0.484375	64
Chr10	11610798	C	T	0/1	0.606061	66
Chr10	11610837	G	A	0/1	0.507937	63
Chr10	11611128	C	T	0/1	0.369231	65
Chr10	11611146	G	A	0/1	0.365079	63
Chr10	11611246	G	A	0/1	0.459016	61
Chr10	11611283	C	T	0/1	0.508772	57
Chr10	11611347	C	T	0/1	0.444444	63
Chr10	11611521	C	T	0/1	0.5	70
Chr10	11611611	G	A	0/1	0.366667	60
Chr10	11611701	G	A	0/1	0.53012	83
Chr10	11611728	G	A	0/1	0.285714	56
Chr10	11611731	G	A	0/1	0.290909	55
Chr10	11611758	G	A	0/1	0.340426	47
Chr10	11611779	G	A	0/1	0.508772	57
Chr10	11611812	G	A	0/1	0.615385	52
Chr10	11611875	G	A	0/1	0.641026	39
Chr10	11611908	G	A	0/1	0.514286	35
Chr10	11611935	G	A	0/1	0.59375	32
Chr10	11611938	G	A	0/1	0.636364	33
Chr10	11611962	G	A	0/1	0.588235	34
Chr10	11611964	G	A	0/1	0.588235	34
Chr10	11611997	C	T	0/1	0.648649	37
Chr10	11612002	G	A	0/1	0.621622	37
Chr10	11612016	G	A	0/1	0.657895	38
Chr10	11612077	G	A	0/1	0.62963	27
Chr10	11612097	G	A	0/1	0.538462	26
Chr10	11612101	G	A	0/1	0.518519	27
Chr10	11612106	G	A	0/1	0.5	30
Chr10	11612191	C	T	0/1	0.560976	41
Chr10	11612432	G	A	0/1	0.342857	35
Chr10	12394215	G	A	0/1	0.391304	23
Chr10	12394307	G	A	0/1	0.435897	39
Chr10	12394375	C	T	0/1	0.459459	37
Chr10	12712264	C	T	0/1	0.642857	28
Chr10	14925496	G	A	0/1	0.285714	14
Chr10	15955808	C	T	0/1	0.225806	31
Chr10	15955908	G	A	0/1	0.306122	49
Chr10	16141773	G	A	0/1	0.583333	12
Chr10	16305795	C	T	0/1	0.565217	46
Chr10	16617797	C	T	0/1	0.354167	48
Chr10	16617798	G	A	0/1	0.36	50
Chr10	16617897	C	T	0/1	0.319149	47
Chr10	17287732	G	A	0/1	0.3	10
Chr10	17848703	G	A	0/1	0.538462	26
Chr10	18187685	G	A	0/1	0.266667	15
Chr10	19400787	C	T	0/1	0.53125	32
Chr10	19798419	G	A	0/1	0.380952	42
Chr10	19798545	G	A	0/1	0.32	50
Chr10	19798582	C	T	0/1	0.276596	47
Chr10	19798586	C	T	0/1	0.282609	46
Chr10	19798595	G	A	0/1	0.297872	47
Chr10	20010633	G	A	0/1	0.5	12
Chr10	20949078	C	T	0/1	0.258065	31
Chr10	20949136	C	T	0/1	0.28125	32
Chr10	20949269	G	A	0/1	0.243243	37
Chr10	20949346	C	T	0/1	0.323529	34
Chr10	22822856	G	A	0/1	0.244898	49
Chr10	22822916	C	T	0/1	0.278689	61
Chr10	22822922	C	T	0/1	0.258621	58
Chr10	22822935	C	T	0/1	0.178571	56
Chr10	22822938	C	T	0/1	0.222222	54
Chr10	23559742	G	A	0/1	0.26087	23
Chr10	23559744	G	A	0/1	0.26087	23
Chr10	23559746	C	T	0/1	0.25	24
Chr10	23559749	G	A	0/1	0.26087	23
Chr10	23559755	G	A	0/1	0.24	25
Chr10	23559760	C	T	0/1	0.26087	23
Chr10	23559766	C	T	0/1	0.285714	21
Chr10	23757241	C	T	0/1	0.371429	35
Chr10	23757255	G	A	0/1	0.354839	31
Chr10	23757376	G	A	0/1	0.233333	30
Chr10	23757477	C	T	0/1	0.257143	35
Chr10	25165493	C	T	0/1	0.875	24
Chr10	25413203	C	T	1/1	0.956522	23
Chr10	25626890	C	T	1/1	0.9	20
Chr10	25719987	G	A	0/1	0.888889	27
Chr10	25795029	C	T	0/1	0.2	10
Chr10	27912839	G	A	0/1	0.888889	27
Chr10	27969569	C	T	1/1	0.958333	24
Chr10	28161615	G	A	0/1	0.5	12
Chr10	29622721	G	A	1/1	1	18
Chr10	29928549	C	T	0/1	0.272727	22
Chr10	30304746	C	T	0/1	0.4	10
Chr10	30716396	G	A	0/1	0.236842	38
Chr10	30716515	G	A	0/1	0.222222	36
Chr10	32589327	G	A	0/1	0.4375	32
Chr10	33120076	C	T	0/1	0.222222	45
Chr10	33120123	C	T	0/1	0.280702	57
Chr10	33120129	C	T	0/1	0.285714	56
Chr10	33120152	G	A	0/1	0.266667	60
Chr10	33120215	G	A	0/1	0.269231	52
Chr10	33120235	C	T	0/1	0.269231	52
Chr10	33690821	G	A	0/1	0.375	24
Chr10	34486924	G	A	0/1	0.258065	31
Chr10	34487020	C	T	0/1	0.2	25
Chr10	35170069	G	A	0/1	0.534884	43
Chr10	36710361	C	T	0/1	0.458333	24
Chr10	36984528	G	A	0/1	0.3	30
Chr10	37478068	G	A	0/1	0.288462	52
Chr10	37478143	G	A	0/1	0.226415	53
Chr10	37479328	C	T	0/1	0.361702	47
Chr10	38146184	G	A	0/1	0.384615	26
Chr10	40423056	C	T	0/1	0.16	25
Chr10	40423059	C	T	0/1	0.166667	24
Chr10	40423142	G	A	0/1	0.393939	33
Chr10	40423208	G	A	0/1	0.266667	30
Chr10	40423222	G	A	0/1	0.269231	26
Chr10	40509064	G	A	0/1	0.333333	42
Chr10	40509124	G	A	0/1	0.372549	51
Chr10	40509187	G	A	0/1	0.369565	46
Chr10	40509208	G	A	0/1	0.289474	38
Chr10	40602664	G	A	0/1	0.246377	69
Chr10	40602685	G	A	0/1	0.267606	71
Chr10	40602756	C	T	0/1	0.3	70
Chr10	40603018	G	A	0/1	0.333333	39
Chr10	40603670	C	T	0/1	0.531915	47
Chr10	41958034	C	T	0/1	0.433962	53
Chr10	42146679	C	T	0/1	0.311475	61
Chr10	42146718	C	T	0/1	0.432836	67
Chr10	42146785	G	A	0/1	0.212121	66
Chr10	42450800	C	T	0/1	0.363636	11
Chr10	42450809	C	T	0/1	0.363636	11
Chr10	42581783	G	A	0/1	0.523077	65
Chr10	42581863	G	A	0/1	0.55	60
Chr10	42582131	C	T	0/1	0.469388	49
Chr10	42582309	G	A	0/1	0.294118	34
Chr10	42583324	G	A	0/1	0.466667	30
Chr10	43886280	G	A	0/1	0.157895	19
Chr10	44647131	G	A	0/1	0.265306	49
Chr10	44647188	G	A	0/1	0.259259	54
Chr10	44647196	G	A	0/1	0.245283	53
Chr10	44647232	C	T	0/1	0.244898	49
Chr10	48810665	G	A	0/1	0.214286	14
Chr10	49254961	G	A	0/1	0.4	20
Chr10	50318159	G	A	0/1	0.255319	47
Chr10	50318578	C	T	0/1	0.533333	105
Chr10	50318836	G	A	0/1	0.446809	47
Chr10	50318837	C	T	0/1	0.446809	47
Chr10	51866570	C	T	0/1	0.189189	37
Chr10	51866577	G	A	0/1	0.205128	39
Chr10	51866680	C	T	0/1	0.396226	53
Chr10	51866724	G	A	0/1	0.413043	46
Chr10	56031483	G	A	0/1	0.176471	17
Chr10	57479175	G	A	0/1	0.333333	36
Chr10	57506109	C	T	0/1	0.509434	53
Chr10	57507025	G	A	0/1	0.62069	58
Chr10	57507473	C	T	0/1	0.477273	44
Chr10	57507474	C	T	0/1	0.488372	43
Chr10	57508369	C	T	0/1	0.6	15
Chr10	57509873	G	A	0/1	0.361111	36
Chr10	57742154	C	T	0/1	0.5	20
Chr10	58068384	C	T	0/1	0.458333	24
Chr10	58393161	C	T	0/1	0.291667	24
Chr10	58679685	C	T	0/1	0.439024	41
Chr10	59331654	C	T	0/1	0.513514	37
Chr10	60262910	C	T	0/1	0.309524	42
Chr10	60419058	G	A	0/1	0.333333	15
Chr10	61451585	C	T	0/1	0.242424	33
Chr10	61451622	C	T	0/1	0.285714	35
Chr10	61451667	C	T	0/1	0.3125	32
Chr10	61451724	G	A	0/1	0.310345	29
Chr10	61451762	C	T	0/1	0.242424	33
Chr10	61586042	G	A	0/1	0.285714	28
Chr10	61652271	G	A	0/1	0.357143	14
Chr10	62067941	C	T	0/1	0.543478	46
Chr10	62365723	C	T	0/1	0.4	30
Chr10	62624226	G	A	0/1	0.261905	42
Chr10	62624439	G	A	0/1	0.191489	47
Chr10	62698983	G	A	0/1	0.214286	14
Chr10	62788260	C	T	0/1	0.255814	43
Chr10	62788269	G	A	0/1	0.27907	43
Chr10	63411412	C	T	0/1	0.552632	38
Chr10	65048450	C	T	0/1	0.444444	18
Chr10	65437111	G	A	0/1	0.238095	21
Chr10	65784078	C	T	0/1	0.5	30
Chr10	66034964	G	A	0/1	0.3	10
Chr10	67833163	C	T	0/1	0.444444	9
Chr10	67948582	C	T	0/1	0.466667	15
Chr10	68227794	C	T	0/1	0.434783	23
Chr10	68629529	C	T	0/1	0.56	25
Chr10	68843202	C	T	0/1	0.607143	28
Chr10	68960953	C	T	0/1	0.586207	29
Chr10	69745801	C	T	0/1	0.6	30
Chr10	70090332	G	A	0/1	0.578947	19
Chr10	70667610	G	A	0/1	0.2	10
Chr10	70986832	G	A	0/1	0.176471	17
Chr10	72466167	C	T	0/1	0.214286	14
Chr10	74839222	G	A	0/1	0.375	32
Chr10	75435836	G	A	0/1	0.3	10
Chr10	75633447	G	A	0/1	0.612903	31
Chr10	76705855	G	A	0/1	0.230769	13
Chr10	76952775	G	A	0/1	0.484848	33
Chr10	80486554	C	T	0/1	0.189189	37
Chr10	80486723	G	A	0/1	0.307692	13
Chr10	80486734	C	T	0/1	0.333333	15
Chr10	80486826	G	A	0/1	0.612903	31
Chr10	80486922	C	T	0/1	0.404762	42
Chr10	80487022	G	A	0/1	0.282051	39
Chr10	80487041	G	A	0/1	0.27027	37
Chr10	82371454	G	A	0/1	0.40625	32
Chr10	82372099	G	A	0/1	0.517241	29
Chr10	82409215	G	A	0/1	0.538462	26
Chr10	82878339	G	A	0/1	0.481481	27
Chr11	56501	G	A	0/1	0.24	25
Chr11	56531	C	T	0/1	0.285714	21
Chr11	56548	G	A	0/1	0.259259	27
Chr11	56582	G	A	0/1	0.285714	35
Chr11	56643	G	A	0/1	0.222222	36
Chr11	57065	G	A	0/1	0.384615	13
Chr11	57099	G	A	0/1	0.571429	28
Chr11	57475	C	T	0/1	0.344828	29
Chr11	57492	C	T	0/1	0.375	32
Chr11	57702	C	T	0/1	0.4	40
Chr11	57739	C	T	0/1	0.309524	42
Chr11	57787	C	T	0/1	0.309524	42
Chr11	869514	G	A	0/1	0.5	12
Chr11	3987892	C	T	0/1	0.6	15
Chr11	4515170	G	A	0/1	0.25	24
Chr11	7368424	G	A	0/1	0.482759	29
Chr11	8459224	C	T	0/1	0.230769	13
Chr11	10552786	G	A	0/1	0.407407	27
Chr11	10839276	G	A	0/1	0.444444	18
Chr11	12064026	G	A	0/1	0.176471	17
Chr11	13131066	C	T	0/1	0.413793	29
Chr11	13692155	C	T	0/1	0.315789	19
Chr11	14157378	G	A	0/1	0.560976	41
Chr11	14837107	G	A	0/1	0.533333	30
Chr11	17158579	G	A	0/1	0.3	40
Chr11	17422492	G	A	0/1	0.208333	24
Chr11	17424478	G	A	0/1	0.375	8
Chr11	20358679	C	T	0/1	0.487805	41
Chr11	21365904	G	A	0/1	0.533333	30
Chr11	22059342	G	A	0/1	0.586207	29
Chr11	22355925	G	A	0/1	0.548387	31
Chr11	23424609	G	A	0/1	0.521739	23
Chr11	24572384	G	A	0/1	0.3125	16
Chr11	24621928	C	T	0/1	0.363636	44
Chr11	24622038	C	T	0/1	0.368421	38
Chr11	24622048	G	A	0/1	0.375	40
Chr11	24622080	G	A	0/1	0.411765	34
Chr11	24622121	G	A	0/1	0.216216	37
Chr11	24760701	G	A	0/1	0.606061	33
Chr11	25489735	G	A	0/1	0.551724	29
Chr11	27169430	G	A	0/1	0.482759	29
Chr11	27547615	G	A	0/1	0.416667	36
Chr11	28415849	G	A	0/1	0.263158	19
Chr11	28743471	C	T	0/1	0.25	16
Chr11	28948683	C	T	0/1	0.186047	43
Chr11	30026144	G	A	0/1	0.485714	35
Chr11	30275425	G	A	0/1	0.566667	30
Chr11	30499925	G	A	0/1	0.533333	30
Chr11	31128297	G	A	0/1	0.666667	27
Chr11	31186591	G	A	0/1	0.447368	38
Chr11	31941686	G	A	0/1	0.619048	21
Chr11	33100769	G	A	0/1	0.484848	33
Chr11	34639872	C	T	0/1	0.1875	16
Chr11	36512333	G	A	0/1	0.421053	19
Chr11	37607192	G	A	0/1	0.558824	34
Chr11	37707358	G	A	0/1	0.5	20
Chr11	38519746	G	A	0/1	0.25	24
Chr11	40522885	C	T	0/1	0.447368	38
Chr11	41901794	G	A	1/1	0.95	20
Chr11	43005242	C	T	0/1	0.666667	30
Chr11	44185710	C	T	0/1	0.555556	27
Chr11	46126908	C	T	0/1	0.52	25
Chr11	46287286	C	T	0/1	0.777778	18
Chr11	46931280	C	T	0/1	0.6	20
Chr11	47047274	C	T	0/1	0.441176	34
Chr11	47552897	C	T	0/1	0.363636	22
Chr11	48486667	C	T	0/1	0.441176	34
Chr11	48741372	G	A	0/1	0.2	20
Chr11	48741383	G	A	0/1	0.35	20
Chr11	48829259	C	T	1/1	1	22
Chr11	48996802	C	T	0/1	0.375	32
Chr11	49065099	C	T	0/1	0.35	40
Chr11	49101443	C	T	0/1	0.342857	35
Chr11	49101719	G	A	0/1	0.42029	69
Chr11	49101790	C	T	0/1	0.362319	69
Chr11	49102194	C	T	0/1	0.465753	73
Chr11	49102244	C	T	0/1	0.424658	73
Chr11	49102251	G	A	0/1	0.410256	78
Chr11	49102967	C	T	0/1	0.4	60
Chr11	49103004	G	A	0/1	0.366667	60
Chr11	49103514	C	T	0/1	0.34	50
Chr11	49103732	G	A	0/1	0.370968	62
Chr11	49103758	G	A	0/1	0.380952	63
Chr11	49103876	G	A	0/1	0.422535	71
Chr11	49103935	G	A	0/1	0.337838	74
Chr11	49104112	G	A	0/1	0.491228	57
Chr11	49104149	G	A	0/1	0.54717	53
Chr11	49104432	G	A	0/1	0.557143	70
Chr11	49198960	C	T	0/1	0.517241	29
Chr11	49468758	C	T	0/1	0.617647	34
Chr11	49519387	C	T	0/1	0.433333	30
Chr11	50339319	C	T	0/1	0.451613	31
Chr11	50479263	C	T	0/1	0.576923	26
Chr11	50631022	C	T	0/1	0.285714	35
Chr11	51147335	G	A	0/1	0.266667	15
Chr11	51916391	C	T	0/1	0.387097	31
Chr11	54015999	C	T	0/1	0.434783	23
Chr11	54649613	G	A	0/1	0.3	20
Chr11	54813736	G	A	0/1	0.916667	12
Chr11	54882114	G	A	0/1	0.4	25
Chr11	56179351	G	A	0/1	0.428571	14
Chr11	56715652	G	A	0/1	0.32	25
Chr11	56815822	G	A	0/1	0.482759	29
Chr11	56828373	G	A	0/1	0.44	25
Chr11	57688568	G	A	0/1	0.458333	24
Chr11	57688644	C	T	0/1	0.4	25
Chr11	57688941	C	T	0/1	0.323529	34
Chr11	57688998	G	A	0/1	0.324324	37
Chr11	57689012	C	T	0/1	0.342857	35
Chr11	57689203	C	T	0/1	0.25	32
Chr11	57689218	C	T	0/1	0.235294	34
Chr11	57689357	C	T	0/1	0.258065	31
Chr11	58038248	G	A	0/1	0.435897	39
Chr11	58370219	G	A	0/1	0.1875	16
Chr11	58499184	C	T	0/1	0.3125	32
Chr11	58941701	G	A	0/1	0.558824	34
Chr11	61329006	G	A	0/1	0.347826	23
Chr11	61329014	C	T	0/1	0.333333	21
Chr11	61736812	G	A	0/1	0.384615	26
Chr11	62725827	G	A	0/1	0.25	12
Chr11	62812743	G	A	0/1	0.233333	30
Chr11	62812791	G	A	0/1	0.225806	31
Chr11	62812807	C	T	0/1	0.25	28
Chr11	63463722	G	A	0/1	0.454545	33
Chr11	63923040	C	T	0/1	0.181818	22
Chr11	64281673	G	A	0/1	0.344828	29
Chr11	65405537	G	A	0/1	0.48	25
Chr11	66030444	G	A	0/1	0.535714	28
Chr11	66538662	G	A	0/1	0.548387	31
Chr11	67126220	G	A	0/1	0.3	10
Chr11	68155362	G	A	0/1	0.605263	38
Chr12	825463	G	A	0/1	0.65	40
[truncated: 1,015 more rows]
